# Supplementary material for: Multiorgan repair by MSC-derived extracellular vesicles in hepatorenal syndrome through necroptosis alleviation, immune reprogramming and fibrosis resolution
Source: Extracell Vesicles Circ Nucl Acids. 2026 Jan 12;7(1):34–50. doi: 10.20517/evcna.2025.99 (PMC13076343; doi:10.20517/evcna.2025.99)
Supplement: Supplementary file 2 [file evcna-7-1-34-SupplementaryMaterials.zip]

Archive with 3 entries (2 files):
- evcna6099-SupplementaryMaterials/Supplementary Table 2.xlsx
- evcna6099-SupplementaryMaterials/evcna6099-SupplementaryMaterials.pdf
- evcna6099-SupplementaryMaterials/
