# Supplementary material for: Multiorgan repair by MSC-derived extracellular vesicles in hepatorenal syndrome through necroptosis alleviation, immune reprogramming and fibrosis resolution
Source: Extracell Vesicles Circ Nucl Acids. 2026 Jan 12;7(1):34–50. doi: 10.20517/evcna.2025.99 (PMC13076343; doi:10.20517/evcna.2025.99)
Supplement: Supplementary file 2 [file evcna-7-1-34-SupplementaryMaterials.zip › evcna6099-SupplementaryMaterials/Supplementary Table 2.xlsx]

## Sheet: Table S1
List of all the proteins identified during proteomic analysis
Protein accession	Protein description	MSC_EV/MSC Ratio	P value	MSC-EV1	MSC-EV2	MSC-EV3	MSC	MSC	MSC	Type
Q9BZH6	WD repeat-containing protein 11 OS=Homo sapiens OX=9606 GN=WDR11 PE=1 SV=1	0.141152	0.006878	649312	973198	2751934	1.62202	1.8661	1.55903	Down
Q7Z3T8	Zinc finger FYVE domain-containing protein 16 OS=Homo sapiens OX=9606 GN=ZFYVE16 PE=1 SV=3	0.154351	0.000103	93812.2	80757.1	104505	0.928202	1.32522	0.947166	Down
Q9C0B5	Palmitoyltransferase ZDHHC5 OS=Homo sapiens OX=9606 GN=ZDHHC5 PE=1 SV=2	3.07892	0.001345	2872675	1821807	3306666	0.750871	0.692236	0.727254	Up
Q99536	Synaptic vesicle membrane protein VAT-1 homolog OS=Homo sapiens OX=9606 GN=VAT1 PE=1 SV=2	2.23679	0.005147	154000000	129000000	104000000	0.748297	0.866435	0.890968	Up
Q5BKZ1	DBIRD complex subunit ZNF326 OS=Homo sapiens OX=9606 GN=ZNF326 PE=1 SV=2	0.087124	9.21e-07	590300	453876	578970	1.62347	1.54752	1.62836	Down
Q6UXN9	WD repeat-containing protein 82 OS=Homo sapiens OX=9606 GN=WDR82 PE=1 SV=1	9.63343	3.53e-07	38822712	34042104	43846758	0.382428	0.392537	0.397139	Up
O14980	Exportin-1 OS=Homo sapiens OX=9606 GN=XPO1 PE=1 SV=1	0.280556	0.000325	11873323	11820054	17466601	1.37634	1.27743	1.46399	Down
Q9Y5R8	Trafficking protein particle complex subunit 1 OS=Homo sapiens OX=9606 GN=TRAPPC1 PE=1 SV=1	4.2242	5.55e-05	10932595	11247367	13448094	0.566277	0.600931	0.694133	Up
P67936	Tropomyosin alpha-4 chain OS=Homo sapiens OX=9606 GN=TPM4 PE=1 SV=3	0.297244	1.33e-05	107000000	86418684	117000000	1.34779	1.32205	1.31012	Down
Q9BRJ7	Tudor-interacting repair regulator protein OS=Homo sapiens OX=9606 GN=NUDT16L1 PE=1 SV=1	0.158827	7.17e-05	53586.3		60463.9	1.00542	1.14728	1.06166	Down
Q9Y5S1	Transient receptor potential cation channel subfamily V member 2 OS=Homo sapiens OX=9606 GN=TRPV2 PE=1 SV=1	2.25488	0.000217	15419566	14333150	15131608	0.897829	0.986139	0.805384	Up
Q8TD43	Transient receptor potential cation channel subfamily M member 4 OS=Homo sapiens OX=9606 GN=TRPM4 PE=1 SV=1	14.8856	3.33e-08	64206600	58283079	67258190	0.240396	0.259054	0.255664	Up
Q16831	Uridine phosphorylase 1 OS=Homo sapiens OX=9606 GN=UPP1 PE=1 SV=1	0.129484	5.23e-05	99105.8	83645.4	72878.8	1.47375	1.65935	1.64456	Down
Q9BZX2	Uridine-cytidine kinase 2 OS=Homo sapiens OX=9606 GN=UCK2 PE=1 SV=1	0.217058	0.028089	67075.4	67792.2	79969.9	2.69617	3.16167	0.86096	Down
Q6PKC3	Thioredoxin domain-containing protein 11 OS=Homo sapiens OX=9606 GN=TXNDC11 PE=1 SV=2	8.61317	0.000118	5466875	4606347	4779268	0.287837	0.422291	0.443995	Up
Q13107	Ubiquitin carboxyl-terminal hydrolase 4 OS=Homo sapiens OX=9606 GN=USP4 PE=1 SV=3	2.90993	2.43e-05	4943234	4298229	5089049	0.673783	0.767576	0.783126	Up
P55060	Exportin-2 OS=Homo sapiens OX=9606 GN=CSE1L PE=1 SV=3	1.87446	7.78e-06	168000000	142000000	169000000	0.920248	0.897375	0.880825	Up
Q9Y5A9	YTH domain-containing family protein 2 OS=Homo sapiens OX=9606 GN=YTHDF2 PE=1 SV=2	0.124361	0.000364	120048		157462	1.4197	1.67569	1.40302	Down
Q8NEZ2	Vacuolar protein sorting-associated protein 37A OS=Homo sapiens OX=9606 GN=VPS37A PE=1 SV=1	11.8616	6.13e-05	39179478	33251810	34545875	0.321953	0.225822	0.348382	Up
Q4G0F5	Vacuolar protein sorting-associated protein 26B OS=Homo sapiens OX=9606 GN=VPS26B PE=1 SV=2	1.55906	5.86e-05	4662737	4265894	5241364	0.883522	0.883527	0.874568	Up
Q8NI36	WD repeat-containing protein 36 OS=Homo sapiens OX=9606 GN=WDR36 PE=1 SV=1	0.482678	0.000223	2563027	2779430	3055489	1.60161	1.55146	1.54496	Down
P49754	Vacuolar protein sorting-associated protein 41 homolog OS=Homo sapiens OX=9606 GN=VPS41 PE=1 SV=3	0.184225	0.000488	482479	359195	349417	1.06231	1.24958	1.63388	Down
P09493	Tropomyosin alpha-1 chain OS=Homo sapiens OX=9606 GN=TPM1 PE=1 SV=2	0.4287	0.000172	613000000	579000000	641000000	1.19747	1.43271	1.19348	Down
Q9NXH9	tRNA (guanine(26)-N(2))-dimethyltransferase OS=Homo sapiens OX=9606 GN=TRMT1 PE=1 SV=1	0.054394	0.005705	305678	167868		0.878621	0.932402	2.07378	Down
Q9Y4G6	Talin-2 OS=Homo sapiens OX=9606 GN=TLN2 PE=1 SV=4	0.589284	0.001784	4359222	4117962	4812374	0.988523	1.07851	1.24898	Down
Q6IBS0	Twinfilin-2 OS=Homo sapiens OX=9606 GN=TWF2 PE=1 SV=2	0.569508	0.000695	18529135	15326750	20053952	1.28904	1.10738	1.25186	Down
Q9UMX0	Ubiquilin-1 OS=Homo sapiens OX=9606 GN=UBQLN1 PE=1 SV=2	0.502889	0.000758	27754361	25093950	35859762	1.20527	1.13571	1.14674	Down
Q5BJH7	Protein YIF1B OS=Homo sapiens OX=9606 GN=YIF1B PE=1 SV=1	0.44976	0.008903	3167782	2137389	4483400	1.25415	1.29459	1.35119	Down
Q96TA2	ATP-dependent zinc metalloprotease YME1L1 OS=Homo sapiens OX=9606 GN=YME1L1 PE=1 SV=2	3.58488	0.001008	4506265	3320216	4837587	0.755319	0.790241	0.522355	Up
Q5VZL5	Zinc finger MYM-type protein 4 OS=Homo sapiens OX=9606 GN=ZMYM4 PE=1 SV=1	7.49702	3.67e-05	3411918	3263417	4176433	0.43608	0.580305	0.457245	Up
O75832	26S proteasome non-ATPase regulatory subunit 10 OS=Homo sapiens OX=9606 GN=PSMD10 PE=1 SV=1	0.185465	0.001638	845375		1148975	1.13331	1.18405	0.886219	Down
O95758	Polypyrimidine tract-binding protein 3 OS=Homo sapiens OX=9606 GN=PTBP3 PE=1 SV=2	0.295235	0.0021		212418	223548	0.79301	0.943231	1.08122	Down
O95980	Reversion-inducing cysteine-rich protein with Kazal motifs OS=Homo sapiens OX=9606 GN=RECK PE=1 SV=1	12.9496	9.01e-05	16801244	12796710	13909756	0.283113	0.179788	0.184773	Up
Q9Y3P9	Rab GTPase-activating protein 1 OS=Homo sapiens OX=9606 GN=RABGAP1 PE=1 SV=3	13.5148	1.02e-09	95730996	84783298	98420049	0.262289	0.26326	0.25622	Up
Q6NUK4	Receptor expression-enhancing protein 3 OS=Homo sapiens OX=9606 GN=REEP3 PE=1 SV=1	6.25026	0.001515	3979441	3650152	3571841	0.510846	0.274044	0.598063	Up
Q9HB40	Retinoid-inducible serine carboxypeptidase OS=Homo sapiens OX=9606 GN=SCPEP1 PE=1 SV=1	0.441959	0.000306	2400607	2041874	2085165	0.683669	0.796613	0.70605	Down
Q9UNX3	60S ribosomal protein L26-like 1 OS=Homo sapiens OX=9606 GN=RPL26L1 PE=1 SV=1	4.15887	0.001392	15879049	18405427	14187551	0.748299	0.783215	0.507762	Up
P62829	60S ribosomal protein L23 OS=Homo sapiens OX=9606 GN=RPL23 PE=1 SV=1	1.52793	0.000688	113000000	96142128	119000000	0.971888	0.907682	1.03945	Up
Q969S9	Ribosome-releasing factor 2, mitochondrial OS=Homo sapiens OX=9606 GN=GFM2 PE=1 SV=1	21.5792	1.33e-05	260000000	237000000	323000000	0.204638	0.153751	0.214166	Up
P53814	Smoothelin OS=Homo sapiens OX=9606 GN=SMTN PE=1 SV=7	0.181603	0.000102	378082	482396	425251	1.1792	1.27008	1.31924	Down
Q9UH99	SUN domain-containing protein 2 OS=Homo sapiens OX=9606 GN=SUN2 PE=1 SV=3	9.59324	4.36e-07	252000000	250000000	271000000	0.382159	0.407308	0.376114	Up
Q9BX79	Receptor for retinol uptake STRA6 OS=Homo sapiens OX=9606 GN=STRA6 PE=1 SV=1	2.83317	0.010448	2031217	2520845	1416718	0.527288	0.628029	0.678962	Up
Q8IYB8	ATP-dependent RNA helicase SUPV3L1, mitochondrial OS=Homo sapiens OX=9606 GN=SUPV3L1 PE=1 SV=1	4.88114	2.56e-06	49862187	40183423	52607513	0.522312	0.505935	0.514509	Up
Q9NUQ6	SPATS2-like protein OS=Homo sapiens OX=9606 GN=SPATS2L PE=1 SV=2	4.47003	2.51e-05	88070562	83174327	81948414	0.536861	0.559082	0.633046	Up
Q9Y3C8	Ubiquitin-fold modifier-conjugating enzyme 1 OS=Homo sapiens OX=9606 GN=UFC1 PE=1 SV=3	0.205713	0.004095	1313162	472297	1101174	1.37159	1.49911	1.32654	Down
Q9Y285	Phenylalanine--tRNA ligase alpha subunit OS=Homo sapiens OX=9606 GN=FARSA PE=1 SV=3	0.33426	0.000626	5675701	3846772	6470232	1.2698	1.24902	1.30744	Down
P47897	Glutamine--tRNA ligase OS=Homo sapiens OX=9606 GN=QARS1 PE=1 SV=1	0.613497	0.000681	43341655	35604684	49092464	1.21889	1.22493	1.23529	Down
Q01085	Nucleolysin TIAR OS=Homo sapiens OX=9606 GN=TIAL1 PE=1 SV=1	0.221945	8.94e-05	2881321	1916130	2861216	1.52123	1.56429	1.50192	Down
Q9BV44	THUMP domain-containing protein 3 OS=Homo sapiens OX=9606 GN=THUMPD3 PE=1 SV=1	0.309279	0.021872	688958	233935	730136	1.22943	1.77056	1.52483	Down
Q9UJA5	tRNA (adenine(58)-N(1))-methyltransferase non-catalytic subunit TRM6 OS=Homo sapiens OX=9606 GN=TRMT6 PE=1 SV=1	1.93111	0.006447	794021	749453		1.07354	0.901788	1.1575	Up
P10586	Receptor-type tyrosine-protein phosphatase F OS=Homo sapiens OX=9606 GN=PTPRF PE=1 SV=2	2.02883	0.004893	1660733	1239011	1239876	0.852005	1.02908	1.1239	Up
Q15257	Serine/threonine-protein phosphatase 2A activator OS=Homo sapiens OX=9606 GN=PTPA PE=1 SV=3	0.34726	4.33e-05	3488014	2715492	3343623	1.12261	1.19656	1.27385	Down
P62306	Small nuclear ribonucleoprotein F OS=Homo sapiens OX=9606 GN=SNRPF PE=1 SV=1	0.184544	0.000837		1002937	1556552	1.43485	1.42747	1.25751	Down
Q9BYN8	28S ribosomal protein S26, mitochondrial OS=Homo sapiens OX=9606 GN=MRPS26 PE=1 SV=1	0.231863	0.025458	932112	2565475	558425	1.40051	1.35228	1.30321	Down
Q9Y291	28S ribosomal protein S33, mitochondrial OS=Homo sapiens OX=9606 GN=MRPS33 PE=1 SV=1	1.7617	0.010818	820183	923251	1269197	0.924657	1.02702	1.05991	Up
P08621	U1 small nuclear ribonucleoprotein 70 kDa OS=Homo sapiens OX=9606 GN=SNRNP70 PE=1 SV=2	0.168182	0.000852	4389885	2241729	2631044	1.53071	1.80001	1.36653	Down
O00442	RNA 3'-terminal phosphate cyclase OS=Homo sapiens OX=9606 GN=RTCA PE=1 SV=1	0.268197	0.000122	1648852	1199373	1284818	1.38192	1.26288	1.34964	Down
Q9Y3A5	Ribosome maturation protein SBDS OS=Homo sapiens OX=9606 GN=SBDS PE=1 SV=4	2.40929	0.001047	202000000	135000000	192000000	0.887759	0.78064	0.942882	Up
Q9NR31	GTP-binding protein SAR1a OS=Homo sapiens OX=9606 GN=SAR1A PE=1 SV=1	0.623086	0.042012	11464457	6247988	10918199	1.35507	1.16485	1.09656	Down
O14828	Secretory carrier-associated membrane protein 3 OS=Homo sapiens OX=9606 GN=SCAMP3 PE=1 SV=3	0.620496	0.015183	2757976	2506275	3359108	0.935868	1.22171	1.31252	Down
O75326	Semaphorin-7A OS=Homo sapiens OX=9606 GN=SEMA7A PE=1 SV=1	4.91562	0.001658	9864226	10237887	19628015	0.497153	0.54411	0.607995	Up
P50452	Serpin B8 OS=Homo sapiens OX=9606 GN=SERPINB8 PE=1 SV=2	0.24022	0.007264	681216	231180	538398	0.951528	0.99061	1.17654	Down
Q9H7B4	Histone-lysine N-methyltransferase SMYD3 OS=Homo sapiens OX=9606 GN=SMYD3 PE=1 SV=4	2.96236	0.004721	2223044	1637966	2626374	0.792046	1.18038	0.666111	Up
Q8TAQ2	SWI/SNF complex subunit SMARCC2 OS=Homo sapiens OX=9606 GN=SMARCC2 PE=1 SV=1	2.65035	0.000136	115000000	98067163	122000000	0.833461	0.864173	0.701951	Up
Q658P3	Metalloreductase STEAP3 OS=Homo sapiens OX=9606 GN=STEAP3 PE=1 SV=2	4.8569	0.00043	7930706	7619397	7138184	0.769286	0.522728	0.502746	Up
Q8TCT7	Signal peptide peptidase-like 2B OS=Homo sapiens OX=9606 GN=SPPL2B PE=1 SV=2	1.73724	0.017758	795002	522153	546092	0.948837	0.769567	0.902819	Up
P12270	Nucleoprotein TPR OS=Homo sapiens OX=9606 GN=TPR PE=1 SV=3	0.549358	0.000421	38211755	29471874	37083248	1.2616	1.3973	1.26192	Down
O95292	Vesicle-associated membrane protein-associated protein B/C OS=Homo sapiens OX=9606 GN=VAPB PE=1 SV=3	5.46109	0.000261	72465968	51811980	78763991	0.524249	0.364521	0.487112	Up
O94888	UBX domain-containing protein 7 OS=Homo sapiens OX=9606 GN=UBXN7 PE=1 SV=2	0.239507	4.05e-05		756597	805244	1.25041	1.26268	1.19236	Down
Q9BZF1	Oxysterol-binding protein-related protein 8 OS=Homo sapiens OX=9606 GN=OSBPL8 PE=1 SV=3	3.7865	5.14e-05	21800103	17800512	21017806	0.557012	0.454013	0.55189	Up
Q15042	Rab3 GTPase-activating protein catalytic subunit OS=Homo sapiens OX=9606 GN=RAB3GAP1 PE=1 SV=3	0.505442	0.001674	5478067	6057123	5597829	1.09832	1.25684	1.32593	Down
Q53GG5	PDZ and LIM domain protein 3 OS=Homo sapiens OX=9606 GN=PDLIM3 PE=1 SV=1	0.198284	1.02e-06	1304981	1147487	1242605	1.14909	1.13692	1.07401	Down
Q8IUD2	ELKS/Rab6-interacting/CAST family member 1 OS=Homo sapiens OX=9606 GN=ERC1 PE=1 SV=1	9.45649	2.74e-06	162000000	129000000	144000000	0.331096	0.371411	0.365008	Up
O14966	Ras-related protein Rab-7L1 OS=Homo sapiens OX=9606 GN=RAB29 PE=1 SV=1	413.229	0.000218	181000000	208000000	208000000	0.009237	0.014418	0.002862	Up
P61006	Ras-related protein Rab-8A OS=Homo sapiens OX=9606 GN=RAB8A PE=1 SV=1	1.97204	1.69e-05	37152909	34464913	37530216	0.848015	0.905233	0.844997	Up
Q9NRX1	RNA-binding protein PNO1 OS=Homo sapiens OX=9606 GN=PNO1 PE=1 SV=1	0.56354	0.010818	373603	461190	548293	1.5557	1.31917	1.63851	Down
P51153	Ras-related protein Rab-13 OS=Homo sapiens OX=9606 GN=RAB13 PE=1 SV=1	3.37576	0.000719	22989375	21785051	23533872	0.511018	0.761352	0.520523	Up
O15162	Phospholipid scramblase 1 OS=Homo sapiens OX=9606 GN=PLSCR1 PE=1 SV=1	5.87016	0.001034	20179996	19136772	17070195	0.331588	0.554954	0.291965	Up
O14495	Phospholipid phosphatase 3 OS=Homo sapiens OX=9606 GN=PLPP3 PE=1 SV=1	3.82513	0.000213	3292244	2736098	3469598	0.787152	0.607872	0.849075	Up
P27694	Replication protein A 70 kDa DNA-binding subunit OS=Homo sapiens OX=9606 GN=RPA1 PE=1 SV=2	0.186378	0.000848	989947	573612	1257423	1.63626	1.52032	1.60669	Down
Q9H0H5	Rac GTPase-activating protein 1 OS=Homo sapiens OX=9606 GN=RACGAP1 PE=1 SV=1	70.701	2.9e-05	15471151	12757857	9188531	0.052862	0.07261	0.069465	Up
Q9HAU5	Regulator of nonsense transcripts 2 OS=Homo sapiens OX=9606 GN=UPF2 PE=1 SV=1	0.339644	4.5e-05		248860	267757	1.13026	1.09507	1.09274	Down
P48634	Protein PRRC2A OS=Homo sapiens OX=9606 GN=PRRC2A PE=1 SV=3	0.068126	6.31e-05		139379	163401	1.32814	1.64789	1.4264	Down
O43447	Peptidyl-prolyl cis-trans isomerase H OS=Homo sapiens OX=9606 GN=PPIH PE=1 SV=1	0.155969	6.28e-05	539481	628144	723112	1.42382	1.33169	1.15212	Down
P83881	60S ribosomal protein L36a OS=Homo sapiens OX=9606 GN=RPL36A PE=1 SV=2	3.5634	0.000648	50603811	62707635	60834026	0.671867	0.853514	0.626937	Up
P61077	Ubiquitin-conjugating enzyme E2 D3 OS=Homo sapiens OX=9606 GN=UBE2D3 PE=1 SV=1	0.571185	0.022433	9634509	7931592	5965964	1.11282	1.21736	1.18814	Down
Q99426	Tubulin-folding cofactor B OS=Homo sapiens OX=9606 GN=TBCB PE=1 SV=2	0.550171	0.000701	10586215	9908785	9403885	1.37162	1.26911	1.30528	Down
P15374	Ubiquitin carboxyl-terminal hydrolase isozyme L3 OS=Homo sapiens OX=9606 GN=UCHL3 PE=1 SV=1	0.463432	0.022875	2609260	1734084	4357855	1.17556	1.15338	1.26076	Down
Q9UPU5	Ubiquitin carboxyl-terminal hydrolase 24 OS=Homo sapiens OX=9606 GN=USP24 PE=1 SV=3	10.7327	9.92e-07	16410140	15477064	16385839	0.333548	0.2913	0.323305	Up
P45974	Ubiquitin carboxyl-terminal hydrolase 5 OS=Homo sapiens OX=9606 GN=USP5 PE=1 SV=2	0.517547	0.000604	15536079	17503590	17820675	0.901829	0.943829	0.896972	Down
Q16401	26S proteasome non-ATPase regulatory subunit 5 OS=Homo sapiens OX=9606 GN=PSMD5 PE=1 SV=3	0.610545	0.000271	10162147	9411389	10322023	1.0743	1.21022	1.08588	Down
Q08257	Quinone oxidoreductase OS=Homo sapiens OX=9606 GN=CRYZ PE=1 SV=1	1.5902	0.001005	17287521	14895839	18141989	0.892806	1.04671	0.90016	Up
Q13636	Ras-related protein Rab-31 OS=Homo sapiens OX=9606 GN=RAB31 PE=1 SV=1	1.89722	0.000534	11511114	10814119	10441881	0.640587	0.717658	0.664319	Up
Q7L523	Ras-related GTP-binding protein A OS=Homo sapiens OX=9606 GN=RRAGA PE=1 SV=1	1.95689	2.82e-05	9396053	8340013	8837368	0.782652	0.767059	0.764654	Up
P25398	40S ribosomal protein S12 OS=Homo sapiens OX=9606 GN=RPS12 PE=1 SV=3	2.09591	2.46e-05	144000000	135000000	145000000	0.838825	0.897868	0.910438	Up
Q9Y5B9	FACT complex subunit SPT16 OS=Homo sapiens OX=9606 GN=SUPT16H PE=1 SV=1	0.156462	6.54e-05	3923989	3200630	4331917	1.76301	1.34535	1.82274	Down
P51532	Transcription activator BRG1 OS=Homo sapiens OX=9606 GN=SMARCA4 PE=1 SV=2	0.42505	0.002355	2963327	2308336	3920985	1.28179	1.32473	1.10492	Down
P63208	S-phase kinase-associated protein 1 OS=Homo sapiens OX=9606 GN=SKP1 PE=1 SV=2	0.448917	0.004074	8533961	8259613	6169651	1.2558	1.17459	1.31244	Down
Q15427	Splicing factor 3B subunit 4 OS=Homo sapiens OX=9606 GN=SF3B4 PE=1 SV=1	0.214443	0.001833	728629	501144	1181301	1.61341	1.52641	1.34417	Down
Q6ICB4	Sesquipedalian-2 OS=Homo sapiens OX=9606 GN=PHETA2 PE=1 SV=1	2.29073	0.018458	1710769	948370	1596778	0.912239	1.22457	0.703056	Up
O14656	Torsin-1A OS=Homo sapiens OX=9606 GN=TOR1A PE=1 SV=1	3.49896	6.45e-06	30519321	25328863	31738324	0.595951	0.564145	0.62612	Up
O00186	Syntaxin-binding protein 3 OS=Homo sapiens OX=9606 GN=STXBP3 PE=1 SV=2	3.86906	1.96e-06	62983011	59291070	70412963	0.547801	0.591602	0.583172	Up
P61764	Syntaxin-binding protein 1 OS=Homo sapiens OX=9606 GN=STXBP1 PE=1 SV=1	1.7229	0.005026	9867926	8185518	12686504	0.853051	0.760913	0.853966	Up
O95630	STAM-binding protein OS=Homo sapiens OX=9606 GN=STAMBP PE=1 SV=1	0.207811	0.001576	774484	410420	406648	1.22779	1.43452	1.37692	Down
P53597	Succinate--CoA ligase [ADP/GDP-forming] subunit alpha, mitochondrial OS=Homo sapiens OX=9606 GN=SUCLG1 PE=1 SV=4	0.663229	0.015906	15071465	9801811	13661450	1.03131	1.20533	1.11562	Down
Q13033	Striatin-3 OS=Homo sapiens OX=9606 GN=STRN3 PE=1 SV=3	2.11877	0.000244	16779613	14069424	14632511	0.791648	0.75277	0.846195	Up
O75886	Signal transducing adapter molecule 2 OS=Homo sapiens OX=9606 GN=STAM2 PE=1 SV=1	5.04837	3.88e-06	62546415	64305115	69807448	0.569583	0.543474	0.524019	Up
O00267	Transcription elongation factor SPT5 OS=Homo sapiens OX=9606 GN=SUPT5H PE=1 SV=1	0.437572	0.000439	3743666	2638793	3754755	1.55209	1.51744	1.45899	Down
Q66K14	TBC1 domain family member 9B OS=Homo sapiens OX=9606 GN=TBC1D9B PE=1 SV=3	3.00157	0.016017	5124503	2466825	6637332	0.292917	0.349092	0.350393	Up
Q14258	E3 ubiquitin/ISG15 ligase TRIM25 OS=Homo sapiens OX=9606 GN=TRIM25 PE=1 SV=2	3.2632	0.000204	69553965	69498643	97698333	0.637818	0.672965	0.664986	Up
Q9UBH6	Xenotropic and polytropic retrovirus receptor 1 OS=Homo sapiens OX=9606 GN=XPR1 PE=1 SV=1	7.38971	0.006725	883487	317857	1189389	0.312912	0.402974	0.303068	Up
O00566	U3 small nucleolar ribonucleoprotein protein MPP10 OS=Homo sapiens OX=9606 GN=MPHOSPH10 PE=1 SV=2	0.089034	0.001438	122564	139700	361165	1.60779	1.84776	1.97264	Down
Q9BT17	Mitochondrial ribosome-associated GTPase 1 OS=Homo sapiens OX=9606 GN=MTG1 PE=1 SV=2	0.64117	0.006129	304290	313239	270614	1.3182	1.2564	1.327	Down
P22059	Oxysterol-binding protein 1 OS=Homo sapiens OX=9606 GN=OSBP PE=1 SV=1	0.577608	0.000138	9607603	9302689	10889426	1.14347	1.11422	1.21755	Down
Q92626	Peroxidasin homolog OS=Homo sapiens OX=9606 GN=PXDN PE=1 SV=2	0.647435	0.000473	81421690	68075184	80821276	1.18637	1.26123	1.11361	Down
Q9P2N5	RNA-binding protein 27 OS=Homo sapiens OX=9606 GN=RBM27 PE=1 SV=2	9.58278	1.31e-05	2113945	1815732	2193975	0.367514	0.311847	0.420006	Up
P63000	Ras-related C3 botulinum toxin substrate 1 OS=Homo sapiens OX=9606 GN=RAC1 PE=1 SV=1	2.0781	0.000408	73535732	67644623	80498887	0.748452	0.93944	0.825386	Up
P84095	Rho-related GTP-binding protein RhoG OS=Homo sapiens OX=9606 GN=RHOG PE=1 SV=1	2.34101	0.000195	12412127	10016221	13238087	0.772896	0.878406	0.744662	Up
P05423	DNA-directed RNA polymerase III subunit RPC4 OS=Homo sapiens OX=9606 GN=POLR3D PE=1 SV=2	0.510383	0.000163	311254	283750		1.16485	1.25466	1.21063	Down
P62917	60S ribosomal protein L8 OS=Homo sapiens OX=9606 GN=RPL8 PE=1 SV=2	3.70661	4.32e-06	478000000	419000000	448000000	0.650946	0.679394	0.62616	Up
Q9Y3U8	60S ribosomal protein L36 OS=Homo sapiens OX=9606 GN=RPL36 PE=1 SV=3	2.58475	6.14e-05	186000000	149000000	190000000	0.725187	0.820211	0.813695	Up
Q86XZ4	Spermatogenesis-associated serine-rich protein 2 OS=Homo sapiens OX=9606 GN=SPATS2 PE=1 SV=1	4.73699	0.000276	8947178	8165577	13549842	0.582773	0.532198	0.523506	Up
Q9UBP6	tRNA (guanine-N(7)-)-methyltransferase OS=Homo sapiens OX=9606 GN=METTL1 PE=1 SV=1	0.066427	0.002147		44893.4	58604.8	1.01562	1.83223	0.97246	Down
O14787	Transportin-2 OS=Homo sapiens OX=9606 GN=TNPO2 PE=1 SV=3	0.034225	0.016303	90023.6		114500	1.35436	1.29422	1.36827	Down
Q9H3N1	Thioredoxin-related transmembrane protein 1 OS=Homo sapiens OX=9606 GN=TMX1 PE=1 SV=1	5.02991	1.34e-05	129000000	123000000	135000000	0.585267	0.587505	0.49039	Up
O95071	E3 ubiquitin-protein ligase UBR5 OS=Homo sapiens OX=9606 GN=UBR5 PE=1 SV=2	0.150766	0.006697	63714.2	148395	54356.8	1.85148	1.16529	1.88965	Down
P48651	Phosphatidylserine synthase 1 OS=Homo sapiens OX=9606 GN=PTDSS1 PE=1 SV=1	9.09747	5.32e-05	12461508	13787726	13124900	0.331601	0.424645	0.302543	Up
P30050	60S ribosomal protein L12 OS=Homo sapiens OX=9606 GN=RPL12 PE=1 SV=1	1.70957	1.66e-05	178000000	160000000	192000000	0.935985	0.978242	0.99521	Up
P62906	60S ribosomal protein L10a OS=Homo sapiens OX=9606 GN=RPL10A PE=1 SV=2	2.47111	7.36e-06	204000000	185000000	227000000	0.880208	0.826455	0.877434	Up
P27635	60S ribosomal protein L10 OS=Homo sapiens OX=9606 GN=RPL10 PE=1 SV=4	2.59592	5.84e-05	251000000	251000000	244000000	0.786628	0.762202	0.740944	Up
Q5K651	Sterile alpha motif domain-containing protein 9 OS=Homo sapiens OX=9606 GN=SAMD9 PE=1 SV=1	6.10477	7.55e-07	37042649	32969727	38781135	0.459721	0.430923	0.409242	Up
Q14108	Lysosome membrane protein 2 OS=Homo sapiens OX=9606 GN=SCARB2 PE=1 SV=2	1.76474	6.02e-05	68330263	60799184	70111705	0.671187	0.614888	0.60559	Up
Q96FV2	Secernin-2 OS=Homo sapiens OX=9606 GN=SCRN2 PE=1 SV=3	0.35989	0.009924	332391	602260	673482	0.969972	0.874602	0.872441	Down
O00161	Synaptosomal-associated protein 23 OS=Homo sapiens OX=9606 GN=SNAP23 PE=1 SV=1	2.17718	0.000202	42828743	39174832	43999176	0.710552	0.855211	0.843614	Up
Q9Y2Z0	Protein SGT1 homolog OS=Homo sapiens OX=9606 GN=SUGT1 PE=1 SV=3	0.641845	0.008146	10514495	9670808	9168612	1.37668	1.10063	1.28829	Down
Q9UNH6	Sorting nexin-7 OS=Homo sapiens OX=9606 GN=SNX7 PE=1 SV=1	0.377029	0.001363	678936	490989	458103	1.10238	1.09466	1.15034	Down
Q15036	Sorting nexin-17 OS=Homo sapiens OX=9606 GN=SNX17 PE=1 SV=1	0.24429	0.02589	1472097	719594	2292368	1.94065	0.782324	1.72599	Down
Q9H299	SH3 domain-binding glutamic acid-rich-like protein 3 OS=Homo sapiens OX=9606 GN=SH3BGRL3 PE=1 SV=1	0.45097	6.97e-06	36847377	35132033	39468918	1.32985	1.35213	1.2664	Down
Q99611	Selenide, water dikinase 2 OS=Homo sapiens OX=9606 GN=SEPHS2 PE=1 SV=3	19.6096	1.42e-06	40399914	39984408	49672632	0.206447	0.198374	0.229181	Up
Q8WYL5	Protein phosphatase Slingshot homolog 1 OS=Homo sapiens OX=9606 GN=SSH1 PE=1 SV=2	15.7513	1.63e-05	18451704	15293240	20834170	0.213823	0.303015	0.243351	Up
Q8IYB3	Serine/arginine repetitive matrix protein 1 OS=Homo sapiens OX=9606 GN=SRRM1 PE=1 SV=2	0.124714	1.08e-05	250905	263244	333951	1.29862	1.26044	1.20052	Down
P25490	Transcriptional repressor protein YY1 OS=Homo sapiens OX=9606 GN=YY1 PE=1 SV=2	0.238041	0.001505	392538		388025	1.74812	1.25641	1.4	Down
P49459	Ubiquitin-conjugating enzyme E2 A OS=Homo sapiens OX=9606 GN=UBE2A PE=1 SV=2	0.276702	0.000666	628986	540221	463822	1.2062	1.21724	1.55031	Down
Q969M7	NEDD8-conjugating enzyme UBE2F OS=Homo sapiens OX=9606 GN=UBE2F PE=1 SV=1	0.6001	0.000347	332400	335857	350608	1.05841	0.969487	1.03555	Down
P62256	Ubiquitin-conjugating enzyme E2 H OS=Homo sapiens OX=9606 GN=UBE2H PE=1 SV=1	2.84369	0.000351	12694939	14947994	15400178	0.879721	0.989723	1.03456	Up
A6NIH7	Protein unc-119 homolog B OS=Homo sapiens OX=9606 GN=UNC119B PE=1 SV=1	0.249775	0.0007	436934	393673	417205	1.56727	1.08012	1.72016	Down
P61086	Ubiquitin-conjugating enzyme E2 K OS=Homo sapiens OX=9606 GN=UBE2K PE=1 SV=3	3.63633	2.43e-05	68971028	62656735	73909424	0.553349	0.674225	0.599231	Up
P61088	Ubiquitin-conjugating enzyme E2 N OS=Homo sapiens OX=9606 GN=UBE2N PE=1 SV=1	0.570744	0.000882	16976153	17735200	18952797	1.19602	1.10906	1.29808	Down
Q9H832	Ubiquitin-conjugating enzyme E2 Z OS=Homo sapiens OX=9606 GN=UBE2Z PE=1 SV=2	0.394817	0.001245	4947135	3081925	3760478	1.21909	1.28898	1.31288	Down
Q14139	Ubiquitin conjugation factor E4 A OS=Homo sapiens OX=9606 GN=UBE4A PE=1 SV=2	2.72153	1.36e-05	14699216	12250906	13844266	0.870081	0.796761	0.818771	Up
P17480	Nucleolar transcription factor 1 OS=Homo sapiens OX=9606 GN=UBTF PE=1 SV=1	2.78369	3.72e-05	12081229	10921085	12615652	0.916958	0.920611	0.787552	Up
O14562	Ubiquitin domain-containing protein UBFD1 OS=Homo sapiens OX=9606 GN=UBFD1 PE=1 SV=2	0.51407	0.000323	5370916	5325947	5446655	0.958385	1.02142	1.11584	Down
Q08AM6	Protein VAC14 homolog OS=Homo sapiens OX=9606 GN=VAC14 PE=1 SV=1	0.486297	0.001443	1838909	2130378	2507926	0.62531	0.565745	0.595378	Down
Q68CZ2	Tensin-3 OS=Homo sapiens OX=9606 GN=TNS3 PE=1 SV=2	0.238274	0.00037	1526827	1439039	2167234	1.17304	0.996796	1.33277	Down
Q9HBL0	Tensin-1 OS=Homo sapiens OX=9606 GN=TNS1 PE=1 SV=2	2.90181	6.55e-06	198000000	159000000	189000000	0.779914	0.797401	0.794979	Up
Q9UHX1	Poly(U)-binding-splicing factor PUF60 OS=Homo sapiens OX=9606 GN=PUF60 PE=1 SV=1	0.11473	4.94e-06	2761894	3072449	3168968	1.57731	1.69532	1.66086	Down
Q14644	Ras GTPase-activating protein 3 OS=Homo sapiens OX=9606 GN=RASA3 PE=1 SV=3	6.30869	0.000206	13055844	8357701	12516161	0.341146	0.465804	0.45137	Up
P52756	RNA-binding protein 5 OS=Homo sapiens OX=9606 GN=RBM5 PE=1 SV=2	0.428816	0.022646	506229	515334		1.40188	0.881102	1.29749	Down
P61020	Ras-related protein Rab-5B OS=Homo sapiens OX=9606 GN=RAB5B PE=1 SV=1	1.52076	0.000619	9679956	8110162	8892488	0.977596	0.91789	0.997421	Up
Q9UJ41	Rab5 GDP/GTP exchange factor OS=Homo sapiens OX=9606 GN=RABGEF1 PE=1 SV=3	0.609439	0.048606	1171954	783818	1717865	1.05655	1.1355	1.01233	Down
O76021	Ribosomal L1 domain-containing protein 1 OS=Homo sapiens OX=9606 GN=RSL1D1 PE=1 SV=3	0.082192	8.24e-05	1102861	1440555	1002669	1.80955	1.80911	1.65184	Down
P49207	60S ribosomal protein L34 OS=Homo sapiens OX=9606 GN=RPL34 PE=1 SV=3	3.50768	0.000105	152000000	151000000	144000000	0.614417	0.755995	0.654674	Up
Q8NC42	E3 ubiquitin-protein ligase RNF149 OS=Homo sapiens OX=9606 GN=RNF149 PE=2 SV=2	18.9718	2.89e-06	7252168	6211664	8329271	0.188849	0.223502	0.23242	Up
Q14690	Protein RRP5 homolog OS=Homo sapiens OX=9606 GN=PDCD11 PE=1 SV=3	0.607982	0.000249	112000000	109000000	122000000	1.1653	1.20277	1.08284	Down
P54577	Tyrosine--tRNA ligase, cytoplasmic OS=Homo sapiens OX=9606 GN=YARS1 PE=1 SV=4	0.539274	0.000247	37496788	32974154	34466214	1.25484	1.37427	1.23203	Down
O43294	Transforming growth factor beta-1-induced transcript 1 protein OS=Homo sapiens OX=9606 GN=TGFB1I1 PE=1 SV=2	0.277305	5.12e-05	8757895	6520288	8763128	1.50725	1.33032	1.35027	Down
Q0IIM8	TBC1 domain family member 8B OS=Homo sapiens OX=9606 GN=TBC1D8B PE=1 SV=2	0.286666	0.006097	577147	264923	640002	1.19663	0.975804	1.17364	Down
Q9ULP9	TBC1 domain family member 24 OS=Homo sapiens OX=9606 GN=TBC1D24 PE=1 SV=2	2.91043	0.001782	12998925	11650526	17054196	0.487756	0.50137	0.713296	Up
P54578	Ubiquitin carboxyl-terminal hydrolase 14 OS=Homo sapiens OX=9606 GN=USP14 PE=1 SV=3	0.594694	0.000429	16633265	15564540	19886947	1.28132	1.18423	1.21143	Down
Q9Y4E8	Ubiquitin carboxyl-terminal hydrolase 15 OS=Homo sapiens OX=9606 GN=USP15 PE=1 SV=3	0.455005	0.009175	2382063	3670286	3981000	1.22403	1.31515	1.21277	Down
Q16222	UDP-N-acetylhexosamine pyrophosphorylase OS=Homo sapiens OX=9606 GN=UAP1 PE=1 SV=3	0.520618	0.02374	7949755	10098341	15451220	1.68472	1.40202	1.68121	Down
P63279	SUMO-conjugating enzyme UBC9 OS=Homo sapiens OX=9606 GN=UBE2I PE=1 SV=1	10.0737	5.2e-08	432000000	371000000	454000000	0.309328	0.295661	0.299126	Up
Q92889	DNA repair endonuclease XPF OS=Homo sapiens OX=9606 GN=ERCC4 PE=1 SV=3	0.276283	6.67e-06	449870	388361		1.15945	1.14956	1.18418	Down
O43592	Exportin-T OS=Homo sapiens OX=9606 GN=XPOT PE=1 SV=2	1.69751	0.003535	16143921	14089325	20896723	0.869724	0.882002	0.959003	Up
Q9GZZ1	N-alpha-acetyltransferase 50 OS=Homo sapiens OX=9606 GN=NAA50 PE=1 SV=1	0.37736	0.000203	2902377	2333754	3326533	1.52321	1.60523	1.38214	Down
Q99836	Myeloid differentiation primary response protein MyD88 OS=Homo sapiens OX=9606 GN=MYD88 PE=1 SV=1	2.1161	0.000856	2459509	1735692	2430057	0.794661	0.870936	0.765004	Up
Q7Z406	Myosin-14 OS=Homo sapiens OX=9606 GN=MYH14 PE=1 SV=2	0.400581	0.029749	404108	499812	441789	1.06957	0.48171	0.575643	Down
P00387	NADH-cytochrome b5 reductase 3 OS=Homo sapiens OX=9606 GN=CYB5R3 PE=1 SV=3	1.62616	2.29e-05	271000000	237000000	272000000	0.895468	0.955397	0.934876	Up
O00330	Pyruvate dehydrogenase protein X component, mitochondrial OS=Homo sapiens OX=9606 GN=PDHX PE=1 SV=3	2.01132	0.000183	11780369	12160507	11864024	0.896407	0.879881	0.878814	Up
O75884	Serine hydrolase RBBP9 OS=Homo sapiens OX=9606 GN=RBBP9 PE=1 SV=2	0.447122	0.003175	654080	551122	932466	0.866157	0.901545	1.02499	Down
P40938	Replication factor C subunit 3 OS=Homo sapiens OX=9606 GN=RFC3 PE=1 SV=2	0.436473	0.000849	583208	432752	663554	1.80927	1.62425	1.84948	Down
P46776	60S ribosomal protein L27a OS=Homo sapiens OX=9606 GN=RPL27A PE=1 SV=2	5.78613	2.91e-06	506000000	452000000	568000000	0.51098	0.532988	0.469697	Up
P61960	Ubiquitin-fold modifier 1 OS=Homo sapiens OX=9606 GN=UFM1 PE=1 SV=1	0.375018	0.00326	4356839	4202656	7157192	1.1731	1.25866	1.00034	Down
Q70CQ2	Ubiquitin carboxyl-terminal hydrolase 34 OS=Homo sapiens OX=9606 GN=USP34 PE=1 SV=2	0.233801	0.000214	79556.3	54409.8	68651.5	1.75224	1.514	1.327	Down
Q9UHD9	Ubiquilin-2 OS=Homo sapiens OX=9606 GN=UBQLN2 PE=1 SV=2	0.268829	0.006868	930042	357512	580015	1.45641	1.04979	1.11291	Down
Q9P253	Vacuolar protein sorting-associated protein 18 homolog OS=Homo sapiens OX=9606 GN=VPS18 PE=1 SV=2	0.597794	0.003728	2434748	2627879	2364514	1.02799	1.13912	0.989921	Down
P28065	Proteasome subunit beta type-9 OS=Homo sapiens OX=9606 GN=PSMB9 PE=1 SV=2	0.549665	0.002177	5453916	3742016	4700703	1.20365	1.0801	1.10293	Down
Q9BWF3	RNA-binding protein 4 OS=Homo sapiens OX=9606 GN=RBM4 PE=1 SV=1	0.570193	0.026372	8412234	5381921	5006663	1.3231	1.40848	1.17017	Down
P78563	Double-stranded RNA-specific editase 1 OS=Homo sapiens OX=9606 GN=ADARB1 PE=1 SV=1	0.091872	0.000412		384405	414448	1.58335	1.18222	1.64082	Down
P49247	Ribose-5-phosphate isomerase OS=Homo sapiens OX=9606 GN=RPIA PE=1 SV=3	0.488444	0.009227	185446	211988	176111	1.60321	1.12199	1.56651	Down
P46063	ATP-dependent DNA helicase Q1 OS=Homo sapiens OX=9606 GN=RECQL PE=1 SV=3	0.115664	0.001063	2156765	4608989	4189127	1.2811	1.42195	1.46232	Down
P35249	Replication factor C subunit 4 OS=Homo sapiens OX=9606 GN=RFC4 PE=1 SV=2	10.3249	0.000253	22589194	21731670	14294627	0.295907	0.299599	0.360779	Up
P46779	60S ribosomal protein L28 OS=Homo sapiens OX=9606 GN=RPL28 PE=1 SV=3	4.47959	0.00015	185000000	175000000	181000000	0.47109	0.65692	0.621944	Up
Q9NQ88	Fructose-2,6-bisphosphatase TIGAR OS=Homo sapiens OX=9606 GN=TIGAR PE=1 SV=1	5.04456	7.6e-06	16568022	16703909	16943962	0.483762	0.54153	0.489353	Up
P61812	Transforming growth factor beta-2 proprotein OS=Homo sapiens OX=9606 GN=TGFB2 PE=1 SV=1	1.61978	0.003864	1031174	909212	892303	1.20757	1.0119	1.18713	Up
O14817	Tetraspanin-4 OS=Homo sapiens OX=9606 GN=TSPAN4 PE=1 SV=1	9.28598	0.005776	7357994	6642843	8236938	0.189112	0.157477	0.669312	Up
Q13123	Protein Red OS=Homo sapiens OX=9606 GN=IK PE=1 SV=3	0.580652	0.000148	4030500	3463233	3987425	1.38769	1.42477	1.56009	Down
Q9P260	RAB11-binding protein RELCH OS=Homo sapiens OX=9606 GN=RELCH PE=1 SV=2	0.237323	0.001243	757710	402117	450032	1.24827	1.19785	1.21231	Down
P61513	60S ribosomal protein L37a OS=Homo sapiens OX=9606 GN=RPL37A PE=1 SV=2	2.19859	0.0005	66551644	63950742	69471217	0.765848	0.925754	0.725552	Up
P46777	60S ribosomal protein L5 OS=Homo sapiens OX=9606 GN=RPL5 PE=1 SV=3	3.35836	7.54e-06	511000000	467000000	544000000	0.687347	0.764612	0.671651	Up
Q9Y617	Phosphoserine aminotransferase OS=Homo sapiens OX=9606 GN=PSAT1 PE=1 SV=2	0.420283	1.36e-05	21617757	18474395	23261484	1.70336	1.64175	1.7734	Down
Q9Y2H1	Serine/threonine-protein kinase 38-like OS=Homo sapiens OX=9606 GN=STK38L PE=1 SV=3	0.426576	0.016012	280849	323254	430856	0.636039	1.07806	1.06791	Down
Q5JPH6	Probable glutamate--tRNA ligase, mitochondrial OS=Homo sapiens OX=9606 GN=EARS2 PE=1 SV=2	1.54473	0.004759	717017	715210	935125	0.905397	1.01697	0.916093	Up
Q15046	Lysine--tRNA ligase OS=Homo sapiens OX=9606 GN=KARS1 PE=1 SV=3	1.88153	0.000485	91575338	78731989	109000000	0.929314	0.865384	0.936282	Up
Q8N1B4	Vacuolar protein sorting-associated protein 52 homolog OS=Homo sapiens OX=9606 GN=VPS52 PE=1 SV=1	0.436883	0.008055	702493	630898	1172569	1.26783	1.06267	1.33742	Down
O60763	General vesicular transport factor p115 OS=Homo sapiens OX=9606 GN=USO1 PE=1 SV=2	1.82734	1.68e-05	154000000	131000000	163000000	0.899738	0.875924	0.878485	Up
P08670	Vimentin OS=Homo sapiens OX=9606 GN=VIM PE=1 SV=4	0.298105	8.77e-06	2870000000	2590000000	2950000000	1.43938	1.56193	1.35108	Down
Q6DD87	Zinc finger protein 787 OS=Homo sapiens OX=9606 GN=ZNF787 PE=1 SV=4	3.47357	3.13e-07	2938119	2569619	3159126	0.732535	0.731895	0.740331	Up
Q13177	Serine/threonine-protein kinase PAK 2 OS=Homo sapiens OX=9606 GN=PAK2 PE=1 SV=3	0.508027	0.000368	10520382	8076206	9307932	1.151	1.18514	1.27682	Down
Q99447	Ethanolamine-phosphate cytidylyltransferase OS=Homo sapiens OX=9606 GN=PCYT2 PE=1 SV=1	0.566781	0.000956	2530288	2287033	2177098	1.2099	1.28561	1.26559	Down
Q01813	ATP-dependent 6-phosphofructokinase, platelet type OS=Homo sapiens OX=9606 GN=PFKP PE=1 SV=2	3.61134	3.83e-05	434000000	380000000	517000000	0.674406	0.654047	0.746335	Up
P00491	Purine nucleoside phosphorylase OS=Homo sapiens OX=9606 GN=PNP PE=1 SV=2	0.54972	5.84e-05	12164850	10415121	12751976	1.26736	1.19089	1.15096	Down
Q3SYG4	Protein PTHB1 OS=Homo sapiens OX=9606 GN=BBS9 PE=1 SV=1	0.665951	0.004979	28259528		33621660	1.20517	1.15288	1.20141	Down
Q96PK6	RNA-binding protein 14 OS=Homo sapiens OX=9606 GN=RBM14 PE=1 SV=2	0.136458	0.000889	6533874	4717962	3131706	1.36747	1.37818	1.43542	Down
Q96BH1	E3 ubiquitin-protein ligase RNF25 OS=Homo sapiens OX=9606 GN=RNF25 PE=1 SV=1	1.69822	0.001251	403564	357163	347190	0.566601	0.522518	0.527978	Up
Q96EP0	E3 ubiquitin-protein ligase RNF31 OS=Homo sapiens OX=9606 GN=RNF31 PE=1 SV=1	0.170583	0.006162	175267	385194	144067	0.981732	1.19926	1.36815	Down
Q96D71	RalBP1-associated Eps domain-containing protein 1 OS=Homo sapiens OX=9606 GN=REPS1 PE=1 SV=3	0.203122	0.038473	246555	129218	209579	2.80081	0.65392	2.20077	Down
Q9Y3D3	28S ribosomal protein S16, mitochondrial OS=Homo sapiens OX=9606 GN=MRPS16 PE=1 SV=1	1.7251	0.016276	10532416	8481069	9043262	0.693178	0.888445	1.08287	Up
P82650	28S ribosomal protein S22, mitochondrial OS=Homo sapiens OX=9606 GN=MRPS22 PE=1 SV=1	2.2067	0.000159	21095439	20967849	24181901	0.936719	0.988981	0.844505	Up
Q9Y265	RuvB-like 1 OS=Homo sapiens OX=9606 GN=RUVBL1 PE=1 SV=1	0.362269	1.83e-06	14689610	14188956	15567330	1.39577	1.34923	1.3864	Down
P24928	DNA-directed RNA polymerase II subunit RPB1 OS=Homo sapiens OX=9606 GN=POLR2A PE=1 SV=2	0.050975	0.017432	7387.36	11511.1	201059	1.09188	1.12139	1.45422	Down
Q9NRX2	39S ribosomal protein L17, mitochondrial OS=Homo sapiens OX=9606 GN=MRPL17 PE=1 SV=1	1.54057	0.042329	5822340	4636396	8458012	1.14354	1.03191	1.05534	Up
Q9NWU5	39S ribosomal protein L22, mitochondrial OS=Homo sapiens OX=9606 GN=MRPL22 PE=1 SV=1	6.42753	0.000154	15229715	11645737	14077669	0.496003	0.653277	0.42479	Up
Q9ULF5	Zinc transporter ZIP10 OS=Homo sapiens OX=9606 GN=SLC39A10 PE=1 SV=2	6.22679	0.018889	1108294	953625	2557395	0.160681	0.558459	0.551861	Up
Q99729	Heterogeneous nuclear ribonucleoprotein A/B OS=Homo sapiens OX=9606 GN=HNRNPAB PE=1 SV=2	0.039673	0.000179	815627	1342108	1893994	1.76229	1.59474	1.74725	Down
Q92599	Septin-8 OS=Homo sapiens OX=9606 GN=SEPTIN8 PE=1 SV=4	17.8247	1.47e-06	582000000	481000000	678000000	0.204618	0.21386	0.194908	Up
Q96GA7	Serine dehydratase-like OS=Homo sapiens OX=9606 GN=SDSL PE=1 SV=1	0.549388	0.001621	2629960	2296594	2254535	1.40128	1.17143	1.31862	Down
P62070	Ras-related protein R-Ras2 OS=Homo sapiens OX=9606 GN=RRAS2 PE=1 SV=1	2.81985	0.000441	10191880	11130184	9494343	0.788473	0.728071	0.688425	Up
P62316	Small nuclear ribonucleoprotein Sm D2 OS=Homo sapiens OX=9606 GN=SNRPD2 PE=1 SV=1	0.170565	8.79e-07	8136346	7378209	7842600	1.55798	1.59388	1.47468	Down
P23246	Splicing factor, proline- and glutamine-rich OS=Homo sapiens OX=9606 GN=SFPQ PE=1 SV=2	0.112196	1.78e-05	15684058	15816983	22149500	1.55699	1.55757	1.49321	Down
Q07889	Son of sevenless homolog 1 OS=Homo sapiens OX=9606 GN=SOS1 PE=1 SV=1	21.1456	3.41e-06	8171898	8337930	10286722	0.195103	0.187306	0.159508	Up
Q9UHJ6	Sedoheptulokinase OS=Homo sapiens OX=9606 GN=SHPK PE=1 SV=3	0.495222	0.000987	338915	340053	299747	1.1962	1.13067	1.09874	Down
Q9P270	SLAIN motif-containing protein 2 OS=Homo sapiens OX=9606 GN=SLAIN2 PE=1 SV=2	0.032312	0.01771	52127.3	97498.9	3461.58	1.24292	1.61445	1.13849	Down
P78324	Tyrosine-protein phosphatase non-receptor type substrate 1 OS=Homo sapiens OX=9606 GN=SIRPA PE=1 SV=2	9.29611	1.01e-07	32227457	30204659	35870074	0.362802	0.380299	0.365779	Up
P62910	60S ribosomal protein L32 OS=Homo sapiens OX=9606 GN=RPL32 PE=1 SV=2	2.78608	4.71e-06	136000000	115000000	141000000	0.782252	0.723627	0.74644	Up
Q9NZJ4	Sacsin OS=Homo sapiens OX=9606 GN=SACS PE=1 SV=2	0.65757	0.00178	386064	313155	429981	1.13348	1.06544	1.16405	Down
Q9BWH6	RNA polymerase II-associated protein 1 OS=Homo sapiens OX=9606 GN=RPAP1 PE=1 SV=3	0.366832	0.012772	139517	218652	143642	1.34728	1.14626	1.88551	Down
Q9Y4G8	Rap guanine nucleotide exchange factor 2 OS=Homo sapiens OX=9606 GN=RAPGEF2 PE=1 SV=1	19.1642	5.1e-06	26136888	24349212	33749392	0.216851	0.19131	0.177487	Up
Q9BV68	E3 ubiquitin-protein ligase RNF126 OS=Homo sapiens OX=9606 GN=RNF126 PE=1 SV=2	2.65203	0.000832	3943652	4350811	3702594	0.673001	0.822082	0.714267	Up
Q9Y2L1	Exosome complex exonuclease RRP44 OS=Homo sapiens OX=9606 GN=DIS3 PE=1 SV=2	2.2003	0.005414	16924227	18568053	14656457	0.831276	1.01526	0.739645	Up
Q14684	Ribosomal RNA processing protein 1 homolog B OS=Homo sapiens OX=9606 GN=RRP1B PE=1 SV=3	0.08871	0.000205	252778	153720	271911	2.10496	1.6502	1.35338	Down
P30626	Sorcin OS=Homo sapiens OX=9606 GN=SRI PE=1 SV=1	1.90677	0.001945	34395748	36984884	47174321	0.881326	0.909066	0.813036	Up
Q15637	Splicing factor 1 OS=Homo sapiens OX=9606 GN=SF1 PE=1 SV=4	0.024137	4.6e-05	196928	304825	187044	1.74077	1.64088	1.60831	Down
Q08AF3	Schlafen family member 5 OS=Homo sapiens OX=9606 GN=SLFN5 PE=1 SV=1	0.295468	7e-05	4923342	5600784	5556923	1.31227	1.39269	1.39329	Down
Q13435	Splicing factor 3B subunit 2 OS=Homo sapiens OX=9606 GN=SF3B2 PE=1 SV=2	0.298173	0.000228	13970833	10876223	17334875	1.41332	1.50317	1.38703	Down
P08708	40S ribosomal protein S17 OS=Homo sapiens OX=9606 GN=RPS17 PE=1 SV=2	2.00356	1.76e-05	74743516	67985904	76006690	0.888394	0.808573	0.856453	Up
O15357	Phosphatidylinositol 3,4,5-trisphosphate 5-phosphatase 2 OS=Homo sapiens OX=9606 GN=INPPL1 PE=1 SV=2	0.647339	0.017577	4428676	5803607	5196100	1.0933	1.1764	1.0744	Down
P30825	High affinity cationic amino acid transporter 1 OS=Homo sapiens OX=9606 GN=SLC7A1 PE=1 SV=1	3.28064	0.003268	8464692	7155681	12402620	0.627336	0.654417	0.976301	Up
P19634	Sodium/hydrogen exchanger 1 OS=Homo sapiens OX=9606 GN=SLC9A1 PE=1 SV=2	2.19093	0.016592	3525783	3960745	3989062	0.35778	0.678302	0.5951	Up
Q9NR46	Endophilin-B2 OS=Homo sapiens OX=9606 GN=SH3GLB2 PE=1 SV=1	0.663436	0.043257	1015717	1461989	1166324	1.06202	1.19816	1.12595	Down
P62263	40S ribosomal protein S14 OS=Homo sapiens OX=9606 GN=RPS14 PE=1 SV=3	1.82045	0.00026	191000000	176000000	195000000	0.98099	1.00762	0.862653	Up
P62701	40S ribosomal protein S4, X isoform OS=Homo sapiens OX=9606 GN=RPS4X PE=1 SV=2	1.9173	0.000265	414000000	348000000	406000000	0.884688	0.835561	0.990017	Up
Q13228	Methanethiol oxidase OS=Homo sapiens OX=9606 GN=SELENBP1 PE=1 SV=2	14.3592	1.82e-05	166000000	197000000	227000000	0.198998	0.246411	0.218602	Up
O94885	SAM and SH3 domain-containing protein 1 OS=Homo sapiens OX=9606 GN=SASH1 PE=1 SV=3	0.298777	0.001231	115699	135676	175805	0.850732	0.894499	1.15953	Down
Q6I9Y2	THO complex subunit 7 homolog OS=Homo sapiens OX=9606 GN=THOC7 PE=1 SV=3	6.44487	0.000156	6539640	5635682	6626388	0.399763	0.59637	0.395599	Up
P53999	Activated RNA polymerase II transcriptional coactivator p15 OS=Homo sapiens OX=9606 GN=SUB1 PE=1 SV=3	0.163987	1.83e-07	6469917	6212503	6659993	1.51409	1.50163	1.48988	Down
Q5JRA6	Transport and Golgi organization protein 1 homolog OS=Homo sapiens OX=9606 GN=MIA3 PE=1 SV=1	3.05387	7.08e-05	129000000	104000000	138000000	0.639926	0.68408	0.763247	Up
O43493	Trans-Golgi network integral membrane protein 2 OS=Homo sapiens OX=9606 GN=TGOLN2 PE=1 SV=4	2.48099	0.006948	10781252	13997141	14020334	0.901734	0.678742	0.548036	Up
P24752	Acetyl-CoA acetyltransferase, mitochondrial OS=Homo sapiens OX=9606 GN=ACAT1 PE=1 SV=1	1.77117	0.007027	41413453	33431512	54657850	0.859242	0.978109	0.952333	Up
O95487	Protein transport protein Sec24B OS=Homo sapiens OX=9606 GN=SEC24B PE=1 SV=2	0.519308	0.001584	2878424	2425861	3299967	1.06333	1.27841	1.01352	Down
P57772	Selenocysteine-specific elongation factor OS=Homo sapiens OX=9606 GN=EEFSEC PE=1 SV=4	0.291343	0.008054	360909	771880	478059	1.1778	1.25983	1.44556	Down
P19623	Spermidine synthase OS=Homo sapiens OX=9606 GN=SRM PE=1 SV=1	0.519677	0.000397	25504643	25539809	27300282	1.06718	1.03682	1.22053	Down
Q15833	Syntaxin-binding protein 2 OS=Homo sapiens OX=9606 GN=STXBP2 PE=1 SV=2	1.89393	0.002891	676400	611333	675146	1.01147	0.814131	0.721525	Up
Q86WV6	Stimulator of interferon genes protein OS=Homo sapiens OX=9606 GN=STING1 PE=1 SV=1	1.77835	9.63e-05	3191592	2917035	3544797	0.966849	1.07008	1.03981	Up
Q9BYN0	Sulfiredoxin-1 OS=Homo sapiens OX=9606 GN=SRXN1 PE=1 SV=2	4.46684	5.34e-05	20590922	20166838	21693773	0.464983	0.60398	0.499323	Up
P63165	Small ubiquitin-related modifier 1 OS=Homo sapiens OX=9606 GN=SUMO1 PE=1 SV=1	0.360271	0.000245	2104265	2371612	2268512	1.2886	1.14927	1.32825	Down
P42224	Signal transducer and activator of transcription 1-alpha/beta OS=Homo sapiens OX=9606 GN=STAT1 PE=1 SV=2	0.540394	3.05e-05	117000000	104000000	114000000	0.99282	1.07194	1.0049	Down
Q16563	Synaptophysin-like protein 1 OS=Homo sapiens OX=9606 GN=SYPL1 PE=1 SV=1	1.91709	8.31e-05	14517228	13083331	15564140	0.757456	0.844494	0.747951	Up
Q13769	THO complex subunit 5 homolog OS=Homo sapiens OX=9606 GN=THOC5 PE=1 SV=2	18.3661	6.22e-06	717000000	655000000	713000000	0.231301	0.227873	0.174431	Up
Q13263	Transcription intermediary factor 1-beta OS=Homo sapiens OX=9606 GN=TRIM28 PE=1 SV=5	0.067014	7.52e-06	2145910	2600229	2559550	1.39461	1.53222	1.48416	Down
Q13888	General transcription factor IIH subunit 2 OS=Homo sapiens OX=9606 GN=GTF2H2 PE=1 SV=1	0.089384	0.000504	55778.8		64952.2	1.52936	1.08951	1.49378	Down
Q7Z3B4	Nucleoporin p54 OS=Homo sapiens OX=9606 GN=NUP54 PE=1 SV=2	0.114948	0.005155	1027357	344684	1625996	1.48635	1.45491	1.52257	Down
P12004	Proliferating cell nuclear antigen OS=Homo sapiens OX=9606 GN=PCNA PE=1 SV=1	0.333698	9.28e-05	8481161	8378689	9278585	1.7255	1.99226	1.60635	Down
Q13310	Polyadenylate-binding protein 4 OS=Homo sapiens OX=9606 GN=PABPC4 PE=1 SV=1	1.71676	0.000246	75272868	71287636	75726281	0.872185	0.941115	0.988829	Up
Q9BRP4	Proteasomal ATPase-associated factor 1 OS=Homo sapiens OX=9606 GN=PAAF1 PE=1 SV=2	0.456354	0.001733	672640	462973	663600	1.32374	1.17442	1.48004	Down
O95453	Poly(A)-specific ribonuclease PARN OS=Homo sapiens OX=9606 GN=PARN PE=1 SV=1	0.213041	0.000157	357888	471256	429591	1.73292	1.66649	1.74657	Down
Q9H2J4	Phosducin-like protein 3 OS=Homo sapiens OX=9606 GN=PDCL3 PE=1 SV=1	0.113452	0.005197	278432	640279	177834	1.83042	1.76003	1.44663	Down
P68402	Platelet-activating factor acetylhydrolase IB subunit alpha2 OS=Homo sapiens OX=9606 GN=PAFAH1B2 PE=1 SV=1	0.516831	0.004429	8339168	10674605	11244049	1.1302	1.20195	1.02805	Down
Q9H7Z7	Prostaglandin E synthase 2 OS=Homo sapiens OX=9606 GN=PTGES2 PE=1 SV=1	0.59876	2.67e-05	34215345	32380443	36007400	1.15306	1.21729	1.1548	Down
P46060	Ran GTPase-activating protein 1 OS=Homo sapiens OX=9606 GN=RANGAP1 PE=1 SV=1	0.65432	5.89e-06	14361744	12528289	14982889	1.30283	1.32866	1.33557	Down
P98175	RNA-binding protein 10 OS=Homo sapiens OX=9606 GN=RBM10 PE=1 SV=3	0.172994	0.019178	1404605	243790	1188829	1.32019	1.45587	1.46359	Down
P54725	UV excision repair protein RAD23 homolog A OS=Homo sapiens OX=9606 GN=RAD23A PE=1 SV=1	0.476468	0.000367	3813064	3831828	3596172	1.2124	1.10159	1.11789	Down
Q15907	Ras-related protein Rab-11B OS=Homo sapiens OX=9606 GN=RAB11B PE=1 SV=4	1.76872	0.000934	115000000	111000000	103000000	0.929339	0.935666	0.914896	Up
P54727	UV excision repair protein RAD23 homolog B OS=Homo sapiens OX=9606 GN=RAD23B PE=1 SV=1	0.524812	1.74e-05	26098272	23706026	29265862	1.19717	1.17343	1.21512	Down
Q8IXT5	RNA-binding protein 12B OS=Homo sapiens OX=9606 GN=RBM12B PE=1 SV=2	0.022507	0.017043		51222.6	75060.5	1.40331	1.34913	1.31167	Down
O00194	Ras-related protein Rab-27B OS=Homo sapiens OX=9606 GN=RAB27B PE=1 SV=4	2.58296	0.000642	3524382	3095936	3661023	0.715044	0.717754	0.53255	Up
Q02809	Procollagen-lysine,2-oxoglutarate 5-dioxygenase 1 OS=Homo sapiens OX=9606 GN=PLOD1 PE=1 SV=2	1.51017	6.25e-05	193000000	178000000	195000000	0.778012	0.761668	0.810708	Up
O15031	Plexin-B2 OS=Homo sapiens OX=9606 GN=PLXNB2 PE=1 SV=3	4.35478	1.53e-06	94188792	93631572	100000000	0.507347	0.499388	0.522331	Up
Q9NP80	Calcium-independent phospholipase A2-gamma OS=Homo sapiens OX=9606 GN=PNPLA8 PE=1 SV=1	15.3543	8.18e-07	26585503	20720296	25383805	0.265009	0.236847	0.247408	Up
Q68EM7	Rho GTPase-activating protein 17 OS=Homo sapiens OX=9606 GN=ARHGAP17 PE=1 SV=1	2.67781	0.000112	35766350	26726249	34807755	0.691777	0.726833	0.641456	Up
P30041	Peroxiredoxin-6 OS=Homo sapiens OX=9606 GN=PRDX6 PE=1 SV=3	0.493238	4.2e-05	115000000	108000000	118000000	1.20051	1.13836	1.27608	Down
P04156	Major prion protein OS=Homo sapiens OX=9606 GN=PRNP PE=1 SV=1	2.5812	3.6e-05	7285430	6580012	8012594	0.70112	0.776228	0.670848	Up
Q96BP3	Peptidylprolyl isomerase domain and WD repeat-containing protein 1 OS=Homo sapiens OX=9606 GN=PPWD1 PE=1 SV=1	5.95495	6.68e-07	6638982	6558980	7337588	0.544614	0.526345	0.514534	Up
Q8NAV1	Pre-mRNA-splicing factor 38A OS=Homo sapiens OX=9606 GN=PRPF38A PE=1 SV=1	2.3557	0.017144	4798822	3251098	4633241	1.2148	0.598728	0.719254	Up
P22234	Multifunctional protein ADE2 OS=Homo sapiens OX=9606 GN=PAICS PE=1 SV=3	0.588734	0.008063	24510814	27123448	26133477	1.24119	1.15704	1.53722	Down
Q14997	Proteasome activator complex subunit 4 OS=Homo sapiens OX=9606 GN=PSME4 PE=1 SV=2	17.7958	1.96e-06	59512393	46240277	57474956	0.228635	0.240008	0.199822	Up
P11234	Ras-related protein Ral-B OS=Homo sapiens OX=9606 GN=RALB PE=1 SV=1	3.91824	2.6e-05	46165469	43713937	50713319	0.570424	0.61884	0.70073	Up
Q09028	Histone-binding protein RBBP4 OS=Homo sapiens OX=9606 GN=RBBP4 PE=1 SV=3	0.024566	8.37e-06	358067	369338	276615	1.35736	1.35446	1.29863	Down
P62745	Rho-related GTP-binding protein RhoB OS=Homo sapiens OX=9606 GN=RHOB PE=1 SV=1	2.65172	7.34e-05	4960312	4006476	4507556	0.821585	0.945995	0.907847	Up
Q5UIP0	Telomere-associated protein RIF1 OS=Homo sapiens OX=9606 GN=RIF1 PE=1 SV=2	8.06898	0.000128	1415540	1479941	1656656	0.425053	0.292235	0.452537	Up
P62424	60S ribosomal protein L7a OS=Homo sapiens OX=9606 GN=RPL7A PE=1 SV=2	4.7751	4.01e-05	334000000	314000000	344000000	0.606358	0.623639	0.486793	Up
Q9NYK5	39S ribosomal protein L39, mitochondrial OS=Homo sapiens OX=9606 GN=MRPL39 PE=1 SV=3	3.06831	0.001643	24539718	27831014	33836469	0.831452	0.602811	0.891964	Up
Q9Y508	E3 ubiquitin-protein ligase RNF114 OS=Homo sapiens OX=9606 GN=RNF114 PE=1 SV=1	0.292255	0.009699	559727	826334	1492283	1.17871	1.44687	1.36301	Down
Q13485	Mothers against decapentaplegic homolog 4 OS=Homo sapiens OX=9606 GN=SMAD4 PE=1 SV=1	0.576539	0.00952		378533	469267	0.905916	1.11468	0.911444	Down
Q9H173	Nucleotide exchange factor SIL1 OS=Homo sapiens OX=9606 GN=SIL1 PE=1 SV=1	2.27945	1.07e-05	16375611	13530853	15935692	0.763621	0.722547	0.754981	Up
Q01105	Protein SET OS=Homo sapiens OX=9606 GN=SET PE=1 SV=3	0.008803	0.001127	122491	737782	142908	1.71989	1.69447	1.63583	Down
Q12872	Splicing factor, suppressor of white-apricot homolog OS=Homo sapiens OX=9606 GN=SFSWAP PE=1 SV=3	0.415826	0.003351	1954074	2279620	2135281	0.996937	1.48028	1.18835	Down
Q96ST3	Paired amphipathic helix protein Sin3a OS=Homo sapiens OX=9606 GN=SIN3A PE=1 SV=2	8.04907	1.52e-06	22064002	19738301	20651369	0.401442	0.379469	0.358096	Up
Q9NUL5	Shiftless antiviral inhibitor of ribosomal frameshifting protein OS=Homo sapiens OX=9606 GN=SHFL PE=1 SV=2	8.48146	0.000147	49980244	65566579	63159606	0.349327	0.363077	0.487042	Up
Q9Y3B4	Splicing factor 3B subunit 6 OS=Homo sapiens OX=9606 GN=SF3B6 PE=1 SV=1	0.134827	0.000622		701099	629159	1.68902	1.34563	1.37535	Down
Q96GP6	Scavenger receptor class F member 2 OS=Homo sapiens OX=9606 GN=SCARF2 PE=1 SV=5	3.16238	0.002022	1097236		1392527	0.753836	0.926514	0.904244	Up
P43307	Translocon-associated protein subunit alpha OS=Homo sapiens OX=9606 GN=SSR1 PE=1 SV=3	1.61955	0.001759	52572593	42797330	45666431	0.902566	0.965385	0.840375	Up
Q9BRA2	Thioredoxin domain-containing protein 17 OS=Homo sapiens OX=9606 GN=TXNDC17 PE=1 SV=1	0.26062	1.21e-05	5246241	4011658	5322048	1.21223	1.19045	1.21763	Down
P19971	Thymidine phosphorylase OS=Homo sapiens OX=9606 GN=TYMP PE=1 SV=2	2.67908	0.00024	90409818	85594122	83358206	0.610925	0.749898	0.711982	Up
Q6YHU6	Thyroid adenoma-associated protein OS=Homo sapiens OX=9606 GN=THADA PE=1 SV=1	0.501155	0.035864	102047	50551.5	93960.2	1.52409	0.974014	1.36965	Down
Q9UI30	Multifunctional methyltransferase subunit TRM112-like protein OS=Homo sapiens OX=9606 GN=TRMT112 PE=1 SV=1	0.320424	2.16e-05	2505722	2376415	2321845	1.34005	1.35365	1.38493	Down
Q9BTW9	Tubulin-specific chaperone D OS=Homo sapiens OX=9606 GN=TBCD PE=1 SV=2	1.57707	0.003193	12113944	9401877	12847892	1.08367	0.921547	0.959947	Up
P25445	Tumor necrosis factor receptor superfamily member 6 OS=Homo sapiens OX=9606 GN=FAS PE=1 SV=1	10.9374	3.61e-07	32763727	26893606	34791055	0.313149	0.301156	0.314528	Up
Q96EY4	Translation machinery-associated protein 16 OS=Homo sapiens OX=9606 GN=TMA16 PE=1 SV=2	0.306314	3.55e-05	324086	309249	370224	1.8416	1.55374	1.62022	Down
Q99436	Proteasome subunit beta type-7 OS=Homo sapiens OX=9606 GN=PSMB7 PE=1 SV=1	0.420523	4.3e-05	11843020	11500130	11373020	1.24218	1.23898	1.2122	Down
P01112	GTPase HRas OS=Homo sapiens OX=9606 GN=HRAS PE=1 SV=1	1.83726	0.01329	41915498	44979888	47003533	1.09851	0.825864	0.682791	Up
P61254	60S ribosomal protein L26 OS=Homo sapiens OX=9606 GN=RPL26 PE=1 SV=1	3.94134	4.48e-06	257000000	228000000	257000000	0.589163	0.660031	0.664382	Up
P36578	60S ribosomal protein L4 OS=Homo sapiens OX=9606 GN=RPL4 PE=1 SV=5	2.93845	3.74e-06	565000000	515000000	539000000	0.732788	0.738587	0.736228	Up
Q8N983	39S ribosomal protein L43, mitochondrial OS=Homo sapiens OX=9606 GN=MRPL43 PE=1 SV=1	0.40898	0.028677	1114786	753910	1881532	1.41146	1.95542	1.13575	Down
O75116	Rho-associated protein kinase 2 OS=Homo sapiens OX=9606 GN=ROCK2 PE=1 SV=4	5.92713	2.94e-06	217000000	210000000	236000000	0.548905	0.496136	0.477239	Up
P10155	60 kDa SS-A/Ro ribonucleoprotein OS=Homo sapiens OX=9606 GN=RO60 PE=1 SV=2	0.339963	0.001477	8021649	6312612	11626556	1.18774	1.1907	1.10704	Down
Q9C0D5	Protein TANC1 OS=Homo sapiens OX=9606 GN=TANC1 PE=1 SV=3	2.35656	0.001655	886069	915912	747904	0.682575	0.797625	0.794466	Up
Q01995	Transgelin OS=Homo sapiens OX=9606 GN=TAGLN PE=1 SV=4	0.420867	2.28e-06	621000000	579000000	622000000	1.12789	1.1264	1.10338	Down
P52735	Guanine nucleotide exchange factor VAV2 OS=Homo sapiens OX=9606 GN=VAV2 PE=1 SV=2	0.195061	0.006522	124674	288922	144064	1.10474	1.03325	1.60228	Down
Q969X6	U3 small nucleolar RNA-associated protein 4 homolog OS=Homo sapiens OX=9606 GN=UTP4 PE=1 SV=1	0.608257	0.007529	566639	440389		1.36229	1.41469	1.57135	Down
P46939	Utrophin OS=Homo sapiens OX=9606 GN=UTRN PE=1 SV=2	2.02313	7.35e-06	64952452	55371630	66226073	0.884008	0.896677	0.937594	Up
P21980	Protein-glutamine gamma-glutamyltransferase 2 OS=Homo sapiens OX=9606 GN=TGM2 PE=1 SV=2	0.455375	3.45e-05	186000000	170000000	201000000	0.952728	0.936278	0.846579	Down
P50991	T-complex protein 1 subunit delta OS=Homo sapiens OX=9606 GN=CCT4 PE=1 SV=4	2.45047	0.000114	243000000	248000000	241000000	0.82627	0.82478	0.751458	Up
Q15814	Tubulin-specific chaperone C OS=Homo sapiens OX=9606 GN=TBCC PE=1 SV=2	0.312318	0.033282	1819168	461400	525155	1.49956	1.36339	1.31815	Down
Q9NZ01	Very-long-chain enoyl-CoA reductase OS=Homo sapiens OX=9606 GN=TECR PE=1 SV=1	3.49093	2.44e-05	66522101	66126357	77849475	0.634912	0.666419	0.577798	Up
O60504	Vinexin OS=Homo sapiens OX=9606 GN=SORBS3 PE=1 SV=2	0.189118	0.00083	1634940	2776649	2173108	1.32505	1.43997	1.46768	Down
Q12888	TP53-binding protein 1 OS=Homo sapiens OX=9606 GN=TP53BP1 PE=1 SV=2	0.089582	0.000236	2290618	2891342	1798623	1.71505	1.33117	1.64594	Down
Q9Y5J7	Mitochondrial import inner membrane translocase subunit Tim9 OS=Homo sapiens OX=9606 GN=TIMM9 PE=1 SV=1	0.556001	0.011789	2022504	2366762	2319039	0.997141	1.21209	0.834759	Down
Q14694	Ubiquitin carboxyl-terminal hydrolase 10 OS=Homo sapiens OX=9606 GN=USP10 PE=1 SV=2	0.204591	0.000193	1767391	1205073	2017575	1.39252	1.30635	1.53974	Down
P12956	X-ray repair cross-complementing protein 6 OS=Homo sapiens OX=9606 GN=XRCC6 PE=1 SV=2	0.103683	3.3e-06	13376501	10551272	14902161	1.78903	1.68056	1.73264	Down
P41221	Protein Wnt-5a OS=Homo sapiens OX=9606 GN=WNT5A PE=1 SV=2	2.85121	0.001239	12261270	8804047	13774831	0.345943	0.40874	0.473909	Up
P25942	Tumor necrosis factor receptor superfamily member 5 OS=Homo sapiens OX=9606 GN=CD40 PE=1 SV=1	3.36575	0.000578	3285053	2710172	3575357	0.536933	0.768316	0.544701	Up
Q9NQW7	Xaa-Pro aminopeptidase 1 OS=Homo sapiens OX=9606 GN=XPNPEP1 PE=1 SV=3	0.656583	0.000571	8112219	6923625	8888409	0.965068	0.882667	0.959624	Down
Q9UBM4	Opticin OS=Homo sapiens OX=9606 GN=OPTC PE=1 SV=1	21.462	8.82e-06	30321789	24519613	27001689	0.171033	0.12205	0.143027	Up
Q9BT73	Proteasome assembly chaperone 3 OS=Homo sapiens OX=9606 GN=PSMG3 PE=1 SV=1	0.26678	0.018292	223750		343726	1.4798	0.827377	1.38443	Down
Q02878	60S ribosomal protein L6 OS=Homo sapiens OX=9606 GN=RPL6 PE=1 SV=3	3.66163	1.13e-05	639000000	533000000	704000000	0.681929	0.714612	0.649423	Up
P51991	Heterogeneous nuclear ribonucleoprotein A3 OS=Homo sapiens OX=9606 GN=HNRNPA3 PE=1 SV=2	0.082985	4.64e-06	14125108	11511194	16791508	1.51133	1.65349	1.64423	Down
P06753	Tropomyosin alpha-3 chain OS=Homo sapiens OX=9606 GN=TPM3 PE=1 SV=2	0.369186	2.17e-05	29832684	29563659	30501531	1.2816	1.40078	1.33351	Down
Q16864	V-type proton ATPase subunit F OS=Homo sapiens OX=9606 GN=ATP6V1F PE=1 SV=2	17.6105	2.73e-05	31653639	31094682	37560544	0.208337	0.148188	0.224117	Up
Q9HCJ6	Synaptic vesicle membrane protein VAT-1 homolog-like OS=Homo sapiens OX=9606 GN=VAT1L PE=1 SV=2	7.21704	1.31e-05	29159039	24892235	34132334	0.507091	0.423588	0.434005	Up
O75348	V-type proton ATPase subunit G 1 OS=Homo sapiens OX=9606 GN=ATP6V1G1 PE=1 SV=3	14.991	7.87e-06	216000000	227000000	304000000	0.222286	0.203138	0.216123	Up
Q5JSH3	WD repeat-containing protein 44 OS=Homo sapiens OX=9606 GN=WDR44 PE=1 SV=1	0.527666	0.001221	3913976	4583070	4515701	1.19521	1.17382	1.24378	Down
O43660	Pleiotropic regulator 1 OS=Homo sapiens OX=9606 GN=PLRG1 PE=1 SV=1	0.196034	3.08e-05	967409	1068328	1281892	1.46142	1.47489	1.39764	Down
P60900	Proteasome subunit alpha type-6 OS=Homo sapiens OX=9606 GN=PSMA6 PE=1 SV=1	0.572278	0.002404	29609669	28895950	29857279	1.00208	1.28563	1.07757	Down
P62888	60S ribosomal protein L30 OS=Homo sapiens OX=9606 GN=RPL30 PE=1 SV=2	1.98611	0.000496	85315560	89193388	90053793	0.791389	0.910549	0.906598	Up
P05387	60S acidic ribosomal protein P2 OS=Homo sapiens OX=9606 GN=RPLP2 PE=1 SV=1	1.52398	0.003688	105000000	91073884	108000000	0.983684	1.16051	0.919613	Up
Q9HA77	Probable cysteine--tRNA ligase, mitochondrial OS=Homo sapiens OX=9606 GN=CARS2 PE=1 SV=1	1.56064	0.0002	12798557	10351524	12063342	0.941948	0.952624	0.965008	Up
P61421	V-type proton ATPase subunit d 1 OS=Homo sapiens OX=9606 GN=ATP6V0D1 PE=1 SV=1	1.73017	0.010437	31774448	24439732	22739998	0.657595	0.756167	0.773004	Up
Q15008	26S proteasome non-ATPase regulatory subunit 6 OS=Homo sapiens OX=9606 GN=PSMD6 PE=1 SV=1	0.535594	0.000402	113000000	87754846	98891484	1.22843	1.15096	1.24356	Down
Q9UL46	Proteasome activator complex subunit 2 OS=Homo sapiens OX=9606 GN=PSME2 PE=1 SV=4	0.606695	8.19e-05	32736549	29273469	34002969	1.18115	1.12433	1.24926	Down
Q93062	RNA-binding protein with multiple splicing OS=Homo sapiens OX=9606 GN=RBPMS PE=1 SV=1	0.081451	0.002624		150882	120980	1.0792	0.714017	0.58875	Down
Q14699	Raftlin OS=Homo sapiens OX=9606 GN=RFTN1 PE=1 SV=4	2.06583	1.78e-06	29343483	26459555	30495721	0.832336	0.872126	0.878533	Up
Q6ZS17	Rho family-interacting cell polarization regulator 1 OS=Homo sapiens OX=9606 GN=RIPOR1 PE=1 SV=1	1.95229	0.012256	425184	298373	475829	0.691074	0.766488	1.03456	Up
Q5JTH9	RRP12-like protein OS=Homo sapiens OX=9606 GN=RRP12 PE=1 SV=2	0.058726	0.000494	251678	591645	474356	1.8751	1.77472	1.91416	Down
P18583	Protein SON OS=Homo sapiens OX=9606 GN=SON PE=1 SV=4	0.635734	0.002665	4760631	4674055	6225576	1.31351	1.3285	1.27674	Down
P46783	40S ribosomal protein S10 OS=Homo sapiens OX=9606 GN=RPS10 PE=1 SV=1	2.26353	0.001346	177000000	203000000	168000000	0.846137	0.884132	0.904629	Up
Q9Y4P3	Transducin beta-like protein 2 OS=Homo sapiens OX=9606 GN=TBL2 PE=1 SV=1	0.596535	0.001048	12843998	9535972	11373308	1.01219	1.06871	1.06138	Down
P23258	Tubulin gamma-1 chain OS=Homo sapiens OX=9606 GN=TUBG1 PE=1 SV=2	0.428389	3.96e-05	3484256	3218252	3696933	1.31237	1.25992	1.4519	Down
Q6ZVM7	TOM1-like protein 2 OS=Homo sapiens OX=9606 GN=TOM1L2 PE=1 SV=1	0.612158	0.005352	9291967	9418181	8862865	1.25124	1.25318	1.02495	Down
Q12899	Tripartite motif-containing protein 26 OS=Homo sapiens OX=9606 GN=TRIM26 PE=1 SV=1	0.446958	0.022046	322098	192793		1.07016	0.875036	1.16638	Down
P07996	Thrombospondin-1 OS=Homo sapiens OX=9606 GN=THBS1 PE=1 SV=2	1.87441	0.000168	776000000	801000000	877000000	0.933844	0.92217	0.869385	Up
Q15631	Translin OS=Homo sapiens OX=9606 GN=TSN PE=1 SV=1	0.598711	0.00022	10452894	9105694	9705238	1.20603	1.2128	1.12649	Down
Q9H974	Queuine tRNA-ribosyltransferase accessory subunit 2 OS=Homo sapiens OX=9606 GN=QTRT2 PE=1 SV=1	0.396921	0.003901	305507	333524		1.29816	1.3735	1.6265	Down
Q9ULC3	Ras-related protein Rab-23 OS=Homo sapiens OX=9606 GN=RAB23 PE=1 SV=1	2.83372	0.000401	34487890	28175227	40541179	0.779328	0.610053	0.702584	Up
Q9BZG1	Ras-related protein Rab-34 OS=Homo sapiens OX=9606 GN=RAB34 PE=1 SV=1	2.5253	0.002682	20910432	19408959	16183121	0.749891	0.630634	0.872634	Up
Q8N5L8	Ribonuclease P protein subunit p25-like protein OS=Homo sapiens OX=9606 GN=RPP25L PE=1 SV=1	0.527864	4.91e-05	793459	785461	826477	1.03231	0.985432	1.00301	Down
P52758	2-iminobutanoate/2-iminopropanoate deaminase OS=Homo sapiens OX=9606 GN=RIDA PE=1 SV=1	3.35881	0.000545	26292023	30110963	23633455	0.669195	0.6036	0.686243	Up
P02753	Retinol-binding protein 4 OS=Homo sapiens OX=9606 GN=RBP4 PE=1 SV=3	6.76148	2.96e-05	7275364	6809871	7682802	0.392123	0.50836	0.384419	Up
P50914	60S ribosomal protein L14 OS=Homo sapiens OX=9606 GN=RPL14 PE=1 SV=4	7.05319	1.97e-06	229000000	220000000	267000000	0.416531	0.426832	0.463099	Up
P40429	60S ribosomal protein L13a OS=Homo sapiens OX=9606 GN=RPL13A PE=1 SV=2	3.24017	2.01e-05	189000000	181000000	204000000	0.730773	0.648108	0.756686	Up
O95361	Tripartite motif-containing protein 16 OS=Homo sapiens OX=9606 GN=TRIM16 PE=1 SV=3	6.77896	7.04e-06	53949214	40105394	55867895	0.477134	0.480328	0.480681	Up
Q9NRR5	Ubiquilin-4 OS=Homo sapiens OX=9606 GN=UBQLN4 PE=1 SV=2	1.56991	0.02473	1102124	1238713	1405418	1.13923	0.834713	1.17123	Up
Q6DKI1	60S ribosomal protein L7-like 1 OS=Homo sapiens OX=9606 GN=RPL7L1 PE=1 SV=2	0.139165	0.012144	62604.8	78069.1	351958	1.79192	1.79415	1.93274	Down
O15160	DNA-directed RNA polymerases I and III subunit RPAC1 OS=Homo sapiens OX=9606 GN=POLR1C PE=1 SV=1	1.93637	0.003407	2159378	2661695	2329494	0.885423	0.939771	0.838309	Up
P51571	Translocon-associated protein subunit delta OS=Homo sapiens OX=9606 GN=SSR4 PE=1 SV=1	1.62525	0.039047	150000000	92542182	178000000	0.9225	0.890658	0.936204	Up
Q15813	Tubulin-specific chaperone E OS=Homo sapiens OX=9606 GN=TBCE PE=1 SV=1	0.473807	0.003617	1712603	1251675	1560889	1.58236	1.21538	1.11705	Down
Q14157	Ubiquitin-associated protein 2-like OS=Homo sapiens OX=9606 GN=UBAP2L PE=1 SV=2	0.235746	1.34e-06	2907212	2634192	2950513	1.41556	1.36413	1.5125	Down
P13010	X-ray repair cross-complementing protein 5 OS=Homo sapiens OX=9606 GN=XRCC5 PE=1 SV=3	0.091813	4.28e-06	12748595	9977667	10568741	1.67133	1.61652	1.76153	Down
Q9NP79	Vacuolar protein sorting-associated protein VTA1 homolog OS=Homo sapiens OX=9606 GN=VTA1 PE=1 SV=1	0.489029	0.001866	3847981	4078073	5551646	1.24156	1.23454	1.14537	Down
Q01974	Tyrosine-protein kinase transmembrane receptor ROR2 OS=Homo sapiens OX=9606 GN=ROR2 PE=1 SV=2	6.25764	0.000442	2183670	2451059	2728909	0.486313	0.406409	0.282351	Up
Q9P2E9	Ribosome-binding protein 1 OS=Homo sapiens OX=9606 GN=RRBP1 PE=1 SV=5	0.272866	7.24e-06	116000000	101000000	125000000	1.27208	1.42009	1.27041	Down
P39019	40S ribosomal protein S19 OS=Homo sapiens OX=9606 GN=RPS19 PE=1 SV=2	1.91522	3.33e-05	252000000	230000000	247000000	0.89103	0.959633	0.908474	Up
P62249	40S ribosomal protein S16 OS=Homo sapiens OX=9606 GN=RPS16 PE=1 SV=2	3.06094	1.44e-05	305000000	257000000	301000000	0.685505	0.763978	0.671077	Up
P62857	40S ribosomal protein S28 OS=Homo sapiens OX=9606 GN=RPS28 PE=1 SV=1	2.09603	0.000995	31993250	30290920	32823751	0.802609	1.02734	0.792686	Up
O76094	Signal recognition particle subunit SRP72 OS=Homo sapiens OX=9606 GN=SRP72 PE=1 SV=3	0.45592	0.003484	9893445	10479314	8724866	1.04878	1.41133	1.20774	Down
P37108	Signal recognition particle 14 kDa protein OS=Homo sapiens OX=9606 GN=SRP14 PE=1 SV=2	0.125674	1.36e-07	2141114	1855411	2085304	1.50467	1.55765	1.60173	Down
Q9UHD2	Serine/threonine-protein kinase TBK1 OS=Homo sapiens OX=9606 GN=TBK1 PE=1 SV=1	1.74819	0.002102	4043077	3747970	4204767	0.917814	0.969485	0.74754	Up
O14776	Transcription elongation regulator 1 OS=Homo sapiens OX=9606 GN=TCERG1 PE=1 SV=2	0.227109	0.000344	2634299	3508521	3747283	1.38694	1.66283	1.48844	Down
P29144	Tripeptidyl-peptidase 2 OS=Homo sapiens OX=9606 GN=TPP2 PE=1 SV=4	4.45437	5.05e-05	155000000	145000000	129000000	0.58216	0.582331	0.611582	Up
Q9Y3A2	Probable U3 small nucleolar RNA-associated protein 11 OS=Homo sapiens OX=9606 GN=UTP11 PE=1 SV=2	10.8772	2.24e-05	7230272	7253832	7942487	0.285755	0.356264	0.403229	Up
Q9H0D6	5'-3' exoribonuclease 2 OS=Homo sapiens OX=9606 GN=XRN2 PE=1 SV=1	7.10473	1.43e-05	75493000	63309926	61609777	0.422389	0.421136	0.461836	Up
Q9C0E2	Exportin-4 OS=Homo sapiens OX=9606 GN=XPO4 PE=1 SV=2	0.511075	0.006129	673199	926835	895380	1.64324	1.57316	1.44588	Down
Q709C8	Vacuolar protein sorting-associated protein 13C OS=Homo sapiens OX=9606 GN=VPS13C PE=1 SV=1	2.35343	3.88e-05	4457248	3876168	5040774	0.722564	0.783389	0.768583	Up
Q9BQ24	Zinc finger FYVE domain-containing protein 21 OS=Homo sapiens OX=9606 GN=ZFYVE21 PE=1 SV=1	0.525403	0.004158	153588	106177	123110	1.25066	1.03334	1.00993	Down
Q9BV20	Methylthioribose-1-phosphate isomerase OS=Homo sapiens OX=9606 GN=MRI1 PE=1 SV=1	0.481834	0.000494	2244859	1846291	2676950	1.16157	1.22608	1.26384	Down
Q14CX7	N-alpha-acetyltransferase 25, NatB auxiliary subunit OS=Homo sapiens OX=9606 GN=NAA25 PE=1 SV=1	0.462575	0.004549	1302505	1173117	2030783	1.51355	1.40917	1.48551	Down
P29728	2'-5'-oligoadenylate synthase 2 OS=Homo sapiens OX=9606 GN=OAS2 PE=1 SV=3	0.616876	0.007573	10762779	11317469	13541425	1.19513	1.18506	0.947906	Down
Q9UKG9	Peroxisomal carnitine O-octanoyltransferase OS=Homo sapiens OX=9606 GN=CROT PE=1 SV=2	11.5147	0.000129	3599713	3598529	6238265	0.27916	0.273118	0.234162	Up
Q9BRZ2	E3 ubiquitin-protein ligase TRIM56 OS=Homo sapiens OX=9606 GN=TRIM56 PE=1 SV=3	2.67788	0.000838	51411865	46902347	45567561	0.623583	0.730251	0.867361	Up
Q8N5M4	Tetratricopeptide repeat protein 9C OS=Homo sapiens OX=9606 GN=TTC9C PE=1 SV=1	0.597382	0.001508	1736050	1693681	2173036	1.09427	1.22053	1.23408	Down
Q712K3	Ubiquitin-conjugating enzyme E2 R2 OS=Homo sapiens OX=9606 GN=UBE2R2 PE=1 SV=1	0.184924	0.005505	321950	339838	440733	1.73859	0.715021	1.63268	Down
O43818	U3 small nucleolar RNA-interacting protein 2 OS=Homo sapiens OX=9606 GN=RRP9 PE=1 SV=1	0.085085	4.03e-05	448386	419706	686883	1.78269	1.77291	1.64388	Down
Q5VYS8	Terminal uridylyltransferase 7 OS=Homo sapiens OX=9606 GN=TUT7 PE=1 SV=1	0.497389	0.001251	404009	287924	414408	1.20936	1.10457	1.2765	Down
P00749	Urokinase-type plasminogen activator OS=Homo sapiens OX=9606 GN=PLAU PE=1 SV=2	6.62328	5.29e-05	303289	355402	417820	0.194298	0.22363	0.223551	Up
Q8WUA2	Peptidyl-prolyl cis-trans isomerase-like 4 OS=Homo sapiens OX=9606 GN=PPIL4 PE=1 SV=1	0.185187	0.03199		231560	78513.5	1.55693	1.07051	1.59892	Down
Q96T37	RNA-binding protein 15 OS=Homo sapiens OX=9606 GN=RBM15 PE=1 SV=2	0.179424	6.21e-06	453073	487306	504798	1.313	1.25448	1.24481	Down
Q8TC12	Retinol dehydrogenase 11 OS=Homo sapiens OX=9606 GN=RDH11 PE=1 SV=2	1.89704	0.000167	32928453	25697723	30737756	0.909357	0.849156	0.864205	Up
P51151	Ras-related protein Rab-9A OS=Homo sapiens OX=9606 GN=RAB9A PE=1 SV=1	8.16304	9.09e-07	41115279	33434116	43394328	0.405045	0.404128	0.381662	Up
P83731	60S ribosomal protein L24 OS=Homo sapiens OX=9606 GN=RPL24 PE=1 SV=1	5.08336	1.29e-05	130000000	137000000	151000000	0.518247	0.571538	0.496274	Up
P18621	60S ribosomal protein L17 OS=Homo sapiens OX=9606 GN=RPL17 PE=1 SV=3	2.86036	3.22e-06	282000000	267000000	316000000	0.759809	0.773863	0.73296	Up
P62899	60S ribosomal protein L31 OS=Homo sapiens OX=9606 GN=RPL31 PE=1 SV=1	2.49107	0.010184	109000000	93850995	112000000	0.566481	0.531278	1.02407	Up
Q9NP84	Tumor necrosis factor receptor superfamily member 12A OS=Homo sapiens OX=9606 GN=TNFRSF12A PE=1 SV=1	5.53428	3.33e-05	3678838	3350300	4476089	0.589741	0.539146	0.470445	Up
Q5JTV8	Torsin-1A-interacting protein 1 OS=Homo sapiens OX=9606 GN=TOR1AIP1 PE=1 SV=2	0.116378	0.000987	1067883	2167186	2061453	1.25822	1.51938	1.23076	Down
P62995	Transformer-2 protein homolog beta OS=Homo sapiens OX=9606 GN=TRA2B PE=1 SV=1	0.077816	4.95e-05	2046119	1229157	2167290	1.64974	1.72153	1.66754	Down
Q13564	NEDD8-activating enzyme E1 regulatory subunit OS=Homo sapiens OX=9606 GN=NAE1 PE=1 SV=1	0.105929	2.43e-05	587289	571239	836474	1.37829	1.52252	1.5285	Down
O15231	Zinc finger protein 185 OS=Homo sapiens OX=9606 GN=ZNF185 PE=1 SV=3	4.45425	8.4e-05	10835515	9718059	8718974	0.687599	0.609698	0.669752	Up
Q8NFH4	Nucleoporin Nup37 OS=Homo sapiens OX=9606 GN=NUP37 PE=1 SV=1	0.015518	1.07e-05	26371.9	37755.7	36208.6	1.4265	1.25095	1.59859	Down
Q8N1F7	Nuclear pore complex protein Nup93 OS=Homo sapiens OX=9606 GN=NUP93 PE=1 SV=2	0.662511	0.001401	22427098	19058277	20596813	1.20136	1.24878	1.09539	Down
Q6NUP7	Serine/threonine-protein phosphatase 4 regulatory subunit 4 OS=Homo sapiens OX=9606 GN=PPP4R4 PE=1 SV=1	14.4853	1.54e-05	720000000	706000000	952000000	0.211918	0.263165	0.274412	Up
P18124	60S ribosomal protein L7 OS=Homo sapiens OX=9606 GN=RPL7 PE=1 SV=1	9.13966	3.84e-06	482000000	434000000	553000000	0.349767	0.415249	0.360519	Up
P05388	60S acidic ribosomal protein P0 OS=Homo sapiens OX=9606 GN=RPLP0 PE=1 SV=1	1.7039	0.001654	163000000	161000000	212000000	0.947286	0.988225	0.914722	Up
Q13049	E3 ubiquitin-protein ligase TRIM32 OS=Homo sapiens OX=9606 GN=TRIM32 PE=1 SV=2	1.69712	4.39e-05	4099347	3813453	4554674	0.919068	0.914735	0.970129	Up
O60507	Protein-tyrosine sulfotransferase 1 OS=Homo sapiens OX=9606 GN=TPST1 PE=1 SV=1	0.440916	0.00182	854309	1037346	1009852	0.810561	0.901664	1.03139	Down
O14763	Tumor necrosis factor receptor superfamily member 10B OS=Homo sapiens OX=9606 GN=TNFRSF10B PE=1 SV=2	2.43815	4.12e-05	4508706	4106144	4475965	0.824661	0.737928	0.848578	Up
O43399	Tumor protein D54 OS=Homo sapiens OX=9606 GN=TPD52L2 PE=1 SV=2	0.53811	6.17e-06	18628760	15742588	18617606	1.27039	1.25147	1.23184	Down
Q8WUH6	Transmembrane protein 263 OS=Homo sapiens OX=9606 GN=TMEM263 PE=1 SV=1	0.152082	2.2e-06	2129361	1802859	2033984	1.54552	1.3577	1.50525	Down
Q9Y320	Thioredoxin-related transmembrane protein 2 OS=Homo sapiens OX=9606 GN=TMX2 PE=1 SV=1	2.10036	0.011923	8236955	8562573	9969089	0.957036	1.0079	0.595024	Up
Q9Y5K5	Ubiquitin carboxyl-terminal hydrolase isozyme L5 OS=Homo sapiens OX=9606 GN=UCHL5 PE=1 SV=3	0.329516	0.032564	617821	1621204	1967460	1.19181	1.51309	1.64642	Down
P62277	40S ribosomal protein S13 OS=Homo sapiens OX=9606 GN=RPS13 PE=1 SV=2	2.56689	0.000313	183000000	140000000	212000000	0.779206	0.817208	0.840098	Up
P62244	40S ribosomal protein S15a OS=Homo sapiens OX=9606 GN=RPS15A PE=1 SV=2	2.09173	0.000115	198000000	172000000	179000000	0.905353	0.822717	0.857412	Up
O60687	Sushi repeat-containing protein SRPX2 OS=Homo sapiens OX=9606 GN=SRPX2 PE=1 SV=1	0.347698	0.005941	318894		240689	1.32911	1.26819	1.04498	Down
O60701	UDP-glucose 6-dehydrogenase OS=Homo sapiens OX=9606 GN=UGDH PE=1 SV=1	0.591911	1.54e-05	87427264	76223435	84648423	1.26873	1.25573	1.2354	Down
P07814	Bifunctional glutamate/proline--tRNA ligase OS=Homo sapiens OX=9606 GN=EPRS1 PE=1 SV=5	1.58918	0.000612	197000000	181000000	237000000	0.956326	0.944067	0.968334	Up
Q13509	Tubulin beta-3 chain OS=Homo sapiens OX=9606 GN=TUBB3 PE=1 SV=2	0.573028	0.000168	45175533	45789029	49349559	1.26593	1.20621	1.29638	Down
Q12788	Transducin beta-like protein 3 OS=Homo sapiens OX=9606 GN=TBL3 PE=1 SV=2	0.057852	0.002567	105493	64093.8		0.886833	1.79953	1.23552	Down
Q9BYX2	TBC1 domain family member 2A OS=Homo sapiens OX=9606 GN=TBC1D2 PE=1 SV=3	4.26342	0.000243	13145523	11925544	9852883	0.715811	0.790962	0.698013	Up
Q6UW68	Transmembrane protein 205 OS=Homo sapiens OX=9606 GN=TMEM205 PE=1 SV=1	1.50259	0.020346	5339938	4848102	6670903	0.641148	0.717834	0.87941	Up
Q4V9L6	Transmembrane protein 119 OS=Homo sapiens OX=9606 GN=TMEM119 PE=1 SV=1	4.09677	0.007328	9818317	9476378	8225712	0.423267	0.92297	0.373095	Up
P13726	Tissue factor OS=Homo sapiens OX=9606 GN=F3 PE=1 SV=1	3.82364	0.000391	5398950	5559304	6718048	1.00438	0.687187	0.806953	Up
Q13641	Trophoblast glycoprotein OS=Homo sapiens OX=9606 GN=TPBG PE=1 SV=1	6.26385	3.18e-06	11723516	10915312	13232633	0.287537	0.333533	0.306804	Up
Q9BUB7	Transmembrane protein 70, mitochondrial OS=Homo sapiens OX=9606 GN=TMEM70 PE=1 SV=2	0.662742	0.014976	668018	454227	696635	1.07603	1.16655	1.23794	Down
Q8WZ42	Titin OS=Homo sapiens OX=9606 GN=TTN PE=1 SV=4	8.1923	0.001912	4175594	4823019	5371964	0.368975	0.634606	0.232732	Up
Q9NYL9	Tropomodulin-3 OS=Homo sapiens OX=9606 GN=TMOD3 PE=1 SV=1	0.309719	1.64e-05	7448985	6760096	7965884	1.33756	1.44144	1.57265	Down
Q9Y606	tRNA pseudouridine synthase A OS=Homo sapiens OX=9606 GN=PUS1 PE=1 SV=3	0.454552	0.039826	1475779	757916	1847790	1.09457	1.06145	1.69176	Down
Q13454	Tumor suppressor candidate 3 OS=Homo sapiens OX=9606 GN=TUSC3 PE=1 SV=1	1.68172	0.008341	9481378	9249834	8922672	0.912083	0.82078	0.659767	Up
Q9HAV4	Exportin-5 OS=Homo sapiens OX=9606 GN=XPO5 PE=1 SV=1	0.201995	1.55e-05	567017	591792	726455	1.79576	1.81369	1.73523	Down
P16989	Y-box-binding protein 3 OS=Homo sapiens OX=9606 GN=YBX3 PE=1 SV=4	18.9022	9.46e-07	114000000	105000000	121000000	0.235609	0.200377	0.195977	Up
P63220	40S ribosomal protein S21 OS=Homo sapiens OX=9606 GN=RPS21 PE=1 SV=1	1.82386	0.003233	84353040	82923920	93328220	1.02515	0.978038	0.760596	Up
P62308	Small nuclear ribonucleoprotein G OS=Homo sapiens OX=9606 GN=SNRPG PE=1 SV=1	0.147277	4.07e-05	2769483	2751827	3777682	1.66536	1.74848	1.44697	Down
Q6NW29	RWD domain-containing protein 4 OS=Homo sapiens OX=9606 GN=RWDD4 PE=1 SV=3	2.58609	0.000394	4038951	2896085	3654815	0.73927	0.89049	0.768229	Up
Q9NVS2	39S ribosomal protein S18a, mitochondrial OS=Homo sapiens OX=9606 GN=MRPS18A PE=1 SV=1	6.4142	3.15e-05	29703124	23069600	32650962	0.535705	0.482209	0.42704	Up
Q8N1F8	Serine/threonine-protein kinase 11-interacting protein OS=Homo sapiens OX=9606 GN=STK11IP PE=1 SV=4	3.02044	0.015086	2204375	1391449	2066240	0.865912	0.725377	0.364722	Up
Q9UP95	Solute carrier family 12 member 4 OS=Homo sapiens OX=9606 GN=SLC12A4 PE=1 SV=2	3.05685	0.001163	58521597	51099516	40783558	0.6689	0.594544	0.663653	Up
Q96KG9	N-terminal kinase-like protein OS=Homo sapiens OX=9606 GN=SCYL1 PE=1 SV=1	0.617907	0.002885	11046117	8005824	11054543	1.12362	1.05611	1.18688	Down
Q13885	Tubulin beta-2A chain OS=Homo sapiens OX=9606 GN=TUBB2A PE=1 SV=1	0.653633	0.000289	23622611	18924721	23118040	1.17886	1.13217	1.18368	Down
O75347	Tubulin-specific chaperone A OS=Homo sapiens OX=9606 GN=TBCA PE=1 SV=3	0.28307	0.000253	9278166	7059523	11504694	1.35	1.38545	1.26137	Down
Q9BZK7	F-box-like/WD repeat-containing protein TBL1XR1 OS=Homo sapiens OX=9606 GN=TBL1XR1 PE=1 SV=1	0.176089	0.000698	418602	467576	293369	1.45506	1.54601	1.75645	Down
Q99614	Tetratricopeptide repeat protein 1 OS=Homo sapiens OX=9606 GN=TTC1 PE=1 SV=1	1.87655	0.000113	11430940	10901214	12054281	0.810832	0.916025	0.898282	Up
Q9NYU1	UDP-glucose:glycoprotein glucosyltransferase 2 OS=Homo sapiens OX=9606 GN=UGGT2 PE=1 SV=4	2.19746	0.000104	27815862	24670559	30716588	0.607696	0.653983	0.558742	Up
Q9BZF9	Uveal autoantigen with coiled-coil domains and ankyrin repeats OS=Homo sapiens OX=9606 GN=UACA PE=1 SV=2	3.25753	0.001424	41546030	59170285	49780261	0.915136	0.745042	0.83217	Up
Q9HAC8	Ubiquitin domain-containing protein 1 OS=Homo sapiens OX=9606 GN=UBTD1 PE=1 SV=1	3.8544	6.06e-05	1082673	962134	1388097	0.458655	0.427145	0.431235	Up
Q04323	UBX domain-containing protein 1 OS=Homo sapiens OX=9606 GN=UBXN1 PE=1 SV=2	0.282477	0.000137	5208244	4368464	6249860	1.20677	1.47809	1.26896	Down
P38435	Vitamin K-dependent gamma-carboxylase OS=Homo sapiens OX=9606 GN=GGCX PE=1 SV=2	1.76445	0.04851	5734674	4908022	5023311	0.567459	1.12358	0.994187	Up
Q96AX1	Vacuolar protein sorting-associated protein 33A OS=Homo sapiens OX=9606 GN=VPS33A PE=1 SV=1	0.527583	0.000322	1328479	1100742	1490230	1.0413	1.15423	1.12247	Down
Q96KR1	Zinc finger RNA-binding protein OS=Homo sapiens OX=9606 GN=ZFR PE=1 SV=2	3.84921	3.69e-06	24931618	24929851	25656090	0.651441	0.639564	0.656211	Up
Q7Z2W4	Zinc finger CCCH-type antiviral protein 1 OS=Homo sapiens OX=9606 GN=ZC3HAV1 PE=1 SV=3	1.82241	0.00098	38201250	33955850	42204305	0.939717	1.07305	0.855398	Up
Q8NBT2	Kinetochore protein Spc24 OS=Homo sapiens OX=9606 GN=SPC24 PE=1 SV=2	0.172519	3.64e-05	1847758	1824985	1998903	1.69025	1.28187	1.57239	Down
Q9NXA8	NAD-dependent protein deacylase sirtuin-5, mitochondrial OS=Homo sapiens OX=9606 GN=SIRT5 PE=1 SV=2	0.479736	0.002641	331246	303628	321558	1.10929	1.01885	1.44665	Down
Q9H4L7	SWI/SNF-related matrix-associated actin-dependent regulator of chromatin subfamily A containing DEAD/H box 1 OS=Homo sapiens OX=9606 GN=SMARCAD1 PE=1 SV=2	5.52239	0.011285	1818463	1444209	961055	0.880694	0.701929	0.288515	Up
O75368	SH3 domain-binding glutamic acid-rich-like protein OS=Homo sapiens OX=9606 GN=SH3BGRL PE=1 SV=1	0.220869	2.69e-05	4733496	4803378	4633690	1.0691	1.15945	0.990036	Down
Q8N0X7	Spartin OS=Homo sapiens OX=9606 GN=SPART PE=1 SV=1	4.90874	8.64e-06	31633769	29130645	28301179	0.588685	0.590236	0.566964	Up
O60264	SWI/SNF-related matrix-associated actin-dependent regulator of chromatin subfamily A member 5 OS=Homo sapiens OX=9606 GN=SMARCA5 PE=1 SV=1	0.422961	0.003183	5085144	4857577	8055141	1.21823	1.27099	1.39695	Down
Q5TCZ1	SH3 and PX domain-containing protein 2A OS=Homo sapiens OX=9606 GN=SH3PXD2A PE=1 SV=1	9.20058	1.36e-06	5700157	5351415	6313934	0.364772	0.34551	0.313451	Up
O75093	Slit homolog 1 protein OS=Homo sapiens OX=9606 GN=SLIT1 PE=1 SV=4	0.642301	0.037388	2183687	2417093	1664775	1.35632	1.27267	1.26991	Down
P62314	Small nuclear ribonucleoprotein Sm D1 OS=Homo sapiens OX=9606 GN=SNRPD1 PE=1 SV=1	0.431629	0.000326	3416803	3736461	3935288	1.27506	1.20887	1.4135	Down
Q12846	Syntaxin-4 OS=Homo sapiens OX=9606 GN=STX4 PE=1 SV=2	3.34064	7.72e-06	10588208	9377807	10049933	0.565316	0.609569	0.625365	Up
Q16629	Serine/arginine-rich splicing factor 7 OS=Homo sapiens OX=9606 GN=SRSF7 PE=1 SV=1	2.303	0.000562	66405804	68021531	79871054	0.689898	0.876727	0.774888	Up
Q9HD15	Steroid receptor RNA activator 1 OS=Homo sapiens OX=9606 GN=SRA1 PE=1 SV=1	4.43465	2.18e-06	25423129	22072789	24043238	0.683244	0.627243	0.664003	Up
Q08945	FACT complex subunit SSRP1 OS=Homo sapiens OX=9606 GN=SSRP1 PE=1 SV=1	0.118225	8.09e-06	1773909	1253896	1660474	1.74204	1.87103	1.75331	Down
P49590	Histidine--tRNA ligase, mitochondrial OS=Homo sapiens OX=9606 GN=HARS2 PE=1 SV=1	0.520433	0.00838	629354	403608	734533	1.12174	1.21255	1.18433	Down
Q92890	Ubiquitin recognition factor in ER-associated degradation protein 1 OS=Homo sapiens OX=9606 GN=UFD1 PE=1 SV=3	0.224185	0.033449	1862067	2130667	433281	1.25297	1.35985	1.29669	Down
Q9UID3	Vacuolar protein sorting-associated protein 51 homolog OS=Homo sapiens OX=9606 GN=VPS51 PE=1 SV=2	2.14411	0.000672	2372116	2162715	2673724	0.93062	0.715471	0.829793	Up
Q9Y6M5	Zinc transporter 1 OS=Homo sapiens OX=9606 GN=SLC30A1 PE=1 SV=3	9.39608	3.08e-05	26199902	18130664	28805044	0.377272	0.329795	0.368338	Up
P07947	Tyrosine-protein kinase Yes OS=Homo sapiens OX=9606 GN=YES1 PE=1 SV=3	1.9812	2.71e-06	18751290	17684839	20082272	0.78867	0.765082	0.789594	Up
P49746	Thrombospondin-3 OS=Homo sapiens OX=9606 GN=THBS3 PE=1 SV=1	3.86743	5.58e-06	44508978	37377804	46537976	0.596177	0.612391	0.668424	Up
Q8WU90	Zinc finger CCCH domain-containing protein 15 OS=Homo sapiens OX=9606 GN=ZC3H15 PE=1 SV=1	0.304019	7.28e-05	1921882	1589152	1985475	1.26422	1.50724	1.55974	Down
Q92575	UBX domain-containing protein 4 OS=Homo sapiens OX=9606 GN=UBXN4 PE=1 SV=2	0.502743	0.000511	776591	613926	736716	1.21749	1.08398	1.31096	Down
Q15904	V-type proton ATPase subunit S1 OS=Homo sapiens OX=9606 GN=ATP6AP1 PE=1 SV=2	13.1361	6.23e-07	59241323	49165314	55075894	0.251307	0.236389	0.265065	Up
Q15942	Zyxin OS=Homo sapiens OX=9606 GN=ZYX PE=1 SV=1	0.417006	1.39e-05	22094331	21263052	23541530	1.26659	1.35007	1.22908	Down
Q7Z739	YTH domain-containing family protein 3 OS=Homo sapiens OX=9606 GN=YTHDF3 PE=1 SV=1	0.661472	0.005962	5213852	4346168	4605568	0.98068	1.19902	1.01611	Down
O75663	TIP41-like protein OS=Homo sapiens OX=9606 GN=TIPRL PE=1 SV=2	0.389089	6.36e-05	9575465	8027282	10136875	1.306	1.16899	1.36829	Down
Q8IWR0	Zinc finger CCCH domain-containing protein 7A OS=Homo sapiens OX=9606 GN=ZC3H7A PE=1 SV=1	0.135216	0.00083	292418	122343	200193	1.28258	1.51382	1.46185	Down
Q12768	WASH complex subunit 5 OS=Homo sapiens OX=9606 GN=WASHC5 PE=1 SV=1	0.410864	0.002447	157000000	140000000	181000000	1.43777	1.64731	1.08332	Down
P68371	Tubulin beta-4B chain OS=Homo sapiens OX=9606 GN=TUBB4B PE=1 SV=1	0.532419	0.000132	52352400	41448172	53075152	1.23809	1.22745	1.30702	Down
Q03405	Urokinase plasminogen activator surface receptor OS=Homo sapiens OX=9606 GN=PLAUR PE=1 SV=1	4.53873	0.000128	38122710	27605653	39972062	0.500021	0.39329	0.473412	Up
P61081	NEDD8-conjugating enzyme Ubc12 OS=Homo sapiens OX=9606 GN=UBE2M PE=1 SV=1	0.514754	0.009456	8911068	7808948	5911461	1.17498	1.24928	1.17715	Down
O14530	Thioredoxin domain-containing protein 9 OS=Homo sapiens OX=9606 GN=TXNDC9 PE=1 SV=2	0.389812	0.001324	950084	1209134	1294184	1.44699	1.20559	1.28153	Down
Q01081	Splicing factor U2AF 35 kDa subunit OS=Homo sapiens OX=9606 GN=U2AF1 PE=1 SV=3	0.170886	2.77e-06	2278855	2085072	2632775	1.48478	1.5582	1.6556	Down
O75695	Protein XRP2 OS=Homo sapiens OX=9606 GN=RP2 PE=1 SV=4	10.3862	5.23e-07	63372100	63256089	73723143	0.336167	0.328334	0.318445	Up
Q9BV38	WD repeat-containing protein 18 OS=Homo sapiens OX=9606 GN=WDR18 PE=1 SV=2	0.050914	0.004535	116882	665265	441068	1.54016	1.22826	1.03294	Down
Q8N3P4	Vacuolar protein sorting-associated protein 8 homolog OS=Homo sapiens OX=9606 GN=VPS8 PE=1 SV=3	28.6392	1.07e-06	323000000	283000000	397000000	0.145638	0.13678	0.152589	Up
O95159	Zinc finger protein-like 1 OS=Homo sapiens OX=9606 GN=ZFPL1 PE=1 SV=2	0.468317	0.001571	4052959	3801332	4901636	1.1192	1.45405	1.12079	Down
Q14966	Zinc finger protein 638 OS=Homo sapiens OX=9606 GN=ZNF638 PE=1 SV=2	13.1029	1.72e-06	1140000000	1030000000	1280000000	0.244657	0.239971	0.285403	Up
Q9UDY2	Tight junction protein ZO-2 OS=Homo sapiens OX=9606 GN=TJP2 PE=1 SV=2	0.371303	0.00879	5326164	8595926	10894185	1.87406	1.99518	2.12461	Down
O95218	Zinc finger Ran-binding domain-containing protein 2 OS=Homo sapiens OX=9606 GN=ZRANB2 PE=1 SV=2	0.040467	5.72e-06	182284	160327	200169	1.20363	1.56122	1.65032	Down
Q8TCF1	AN1-type zinc finger protein 1 OS=Homo sapiens OX=9606 GN=ZFAND1 PE=1 SV=1	0.280535	0.000264	303240	263022	412733	1.15193	1.31824	1.19392	Down
O43670	BUB3-interacting and GLEBS motif-containing protein ZNF207 OS=Homo sapiens OX=9606 GN=ZNF207 PE=1 SV=1	0.129488	6.46e-05	1097198	888266	777438	1.75351	1.56673	1.7085	Down
Q99986	Serine/threonine-protein kinase VRK1 OS=Homo sapiens OX=9606 GN=VRK1 PE=1 SV=1	0.198071	0.008477	169943	149805	471485	2.1462	2.35942	1.53189	Down
Q9UGR2	Zinc finger CCCH domain-containing protein 7B OS=Homo sapiens OX=9606 GN=ZC3H7B PE=1 SV=2	0.627018	0.005383	837626	590911	841347	1.18809	1.3531	1.32401	Down
P21796	Voltage-dependent anion-selective channel protein 1 OS=Homo sapiens OX=9606 GN=VDAC1 PE=1 SV=2	2.9257	7.71e-06	850000000	822000000	923000000	0.726439	0.670912	0.736561	Up
Q96QK1	Vacuolar protein sorting-associated protein 35 OS=Homo sapiens OX=9606 GN=VPS35 PE=1 SV=2	3.31935	3.1e-06	556000000	507000000	553000000	0.654458	0.696557	0.634725	Up
Q9UPY5	Cystine/glutamate transporter OS=Homo sapiens OX=9606 GN=SLC7A11 PE=1 SV=1	4.78022	6.76e-06	3580296	2935424	3599274	0.642044	0.649635	0.735594	Up
P23396	40S ribosomal protein S3 OS=Homo sapiens OX=9606 GN=RPS3 PE=1 SV=2	2.11113	9.08e-06	569000000	488000000	596000000	0.876654	0.833021	0.821238	Up
Q8IZQ5	Selenoprotein H OS=Homo sapiens OX=9606 GN=SELENOH PE=1 SV=2	0.345424	0.000192	1167840	1225816	1544838	1.38655	1.33711	1.21963	Down
P55735	Protein SEC13 homolog OS=Homo sapiens OX=9606 GN=SEC13 PE=1 SV=3	3.20437	5.47e-06	169000000	140000000	168000000	0.746866	0.689838	0.746666	Up
Q9HBR0	Putative sodium-coupled neutral amino acid transporter 10 OS=Homo sapiens OX=9606 GN=SLC38A10 PE=1 SV=2	1.90355	0.001481	9707028	9358720	8963296	0.771722	0.95478	0.824865	Up
Q96EE3	Nucleoporin SEH1 OS=Homo sapiens OX=9606 GN=SEH1L PE=1 SV=3	0.183382	0.000242	682854	956655	934807	1.3298	1.35007	1.53806	Down
Q9UNH7	Sorting nexin-6 OS=Homo sapiens OX=9606 GN=SNX6 PE=1 SV=1	0.66365	0.006381	12079127	11443541	16035584	0.896571	0.97727	0.929388	Down
Q99961	Endophilin-A2 OS=Homo sapiens OX=9606 GN=SH3GL1 PE=1 SV=1	8.1955	8.29e-08	387000000	336000000	399000000	0.429569	0.421108	0.401376	Up
Q9UQ13	Leucine-rich repeat protein SHOC-2 OS=Homo sapiens OX=9606 GN=SHOC2 PE=1 SV=2	0.406759	0.034734	1641167	1362735	643698	1.28001	1.31079	1.41872	Down
P11387	DNA topoisomerase 1 OS=Homo sapiens OX=9606 GN=TOP1 PE=1 SV=2	0.481315	0.000109	16525951	15823277	19503453	1.25316	1.373	1.37001	Down
Q9BSF4	Mitochondrial import inner membrane translocase subunit Tim29 OS=Homo sapiens OX=9606 GN=TIMM29 PE=1 SV=2	0.507269	0.010335	613222	802385	702405	1.16679	1.15159	1.5569	Down
O94804	Serine/threonine-protein kinase 10 OS=Homo sapiens OX=9606 GN=STK10 PE=1 SV=1	3.90654	1.71e-05	17120089	14878322	19239169	0.709725	0.706528	0.619115	Up
P51688	N-sulphoglucosamine sulphohydrolase OS=Homo sapiens OX=9606 GN=SGSH PE=1 SV=1	2.28384	0.00058	25089964	18009107	24909312	0.813303	0.712731	0.825161	Up
P49903	Selenide, water dikinase 1 OS=Homo sapiens OX=9606 GN=SEPHS1 PE=1 SV=2	0.264007	0.000114	1405965	1361127	1917813	1.44012	1.29734	1.43485	Down
Q9HA65	TBC1 domain family member 17 OS=Homo sapiens OX=9606 GN=TBC1D17 PE=1 SV=2	2.46649	0.002515	2318180	1748245	2287478	0.609148	0.735225	0.939274	Up
Q9Y2L5	Trafficking protein particle complex subunit 8 OS=Homo sapiens OX=9606 GN=TRAPPC8 PE=1 SV=2	0.391838	0.029959	355568	135429	234423	1.21294	1.10744	0.721204	Down
P01033	Metalloproteinase inhibitor 1 OS=Homo sapiens OX=9606 GN=TIMP1 PE=1 SV=1	11.8812	6.56e-06	125000000	144000000	158000000	0.270618	0.252191	0.269291	Up
P35625	Metalloproteinase inhibitor 3 OS=Homo sapiens OX=9606 GN=TIMP3 PE=1 SV=2	2.56757	0.00113	9715234	7424284	12100493	0.626385	0.74712	0.672581	Up
P35442	Thrombospondin-2 OS=Homo sapiens OX=9606 GN=THBS2 PE=1 SV=2	0.655911	0.006844	4636148	4936898	6232245	1.37474	1.27397	1.4241	Down
Q9GZL7	Ribosome biogenesis protein WDR12 OS=Homo sapiens OX=9606 GN=WDR12 PE=1 SV=2	5.0424	0.000296	55949540	33103320	39961923	0.582351	0.550711	0.613124	Up
Q8IUH4	Palmitoyltransferase ZDHHC13 OS=Homo sapiens OX=9606 GN=ZDHHC13 PE=1 SV=3	0.301973	8.78e-05	436100	360199	504231	1.15293	1.24992	1.36716	Down
P04216	Thy-1 membrane glycoprotein OS=Homo sapiens OX=9606 GN=THY1 PE=1 SV=2	5.49436	0.000178	216000000	215000000	213000000	0.36158	0.546628	0.43543	Up
Q99598	Translin-associated protein X OS=Homo sapiens OX=9606 GN=TSNAX PE=1 SV=1	0.226839	0.000159	155000000	112000000	184000000	1.58508	1.42994	1.42847	Down
Q12792	Twinfilin-1 OS=Homo sapiens OX=9606 GN=TWF1 PE=1 SV=3	3.98175	1.29e-05	81586435	77746755	96629655	0.66342	0.58668	0.638216	Up
P62253	Ubiquitin-conjugating enzyme E2 G1 OS=Homo sapiens OX=9606 GN=UBE2G1 PE=1 SV=3	0.300424	0.000529	383790		351710	1.06215	1.24211	1.18051	Down
P41226	Ubiquitin-like modifier-activating enzyme 7 OS=Homo sapiens OX=9606 GN=UBA7 PE=1 SV=2	0.432695	2.32e-05	2730528	2737892	2984263	1.08543	1.09013	1.15311	Down
Q9BVJ6	U3 small nucleolar RNA-associated protein 14 homolog A OS=Homo sapiens OX=9606 GN=UTP14A PE=1 SV=1	0.60112	0.001936	2016064	1614939	2374653	1.35521	1.40435	1.39973	Down
Q9UNX4	WD repeat-containing protein 3 OS=Homo sapiens OX=9606 GN=WDR3 PE=1 SV=1	0.098426	0.003028	675926	473930	209470	1.90712	1.53635	2.06407	Down
Q14669	E3 ubiquitin-protein ligase TRIP12 OS=Homo sapiens OX=9606 GN=TRIP12 PE=1 SV=1	14.4523	8.72e-07	87315297	81633211	103000000	0.248541	0.265643	0.281732	Up
O15533	Tapasin OS=Homo sapiens OX=9606 GN=TAPBP PE=1 SV=1	2.38708	0.00176	26686423	33338595	39073214	0.654428	0.709082	0.705496	Up
Q96MH6	Transmembrane protein 68 OS=Homo sapiens OX=9606 GN=TMEM68 PE=2 SV=2	0.230615	9.07e-05	291298	246383	299583	1.43566	1.75315	1.94897	Down
Q16881	Thioredoxin reductase 1, cytoplasmic OS=Homo sapiens OX=9606 GN=TXNRD1 PE=1 SV=3	0.559215	0.000101	42473636	43027155	48608234	1.19524	1.1993	1.21772	Down
Q96K76	Ubiquitin carboxyl-terminal hydrolase 47 OS=Homo sapiens OX=9606 GN=USP47 PE=1 SV=3	6.80054	3.68e-06	31572745	32163742	36984857	0.400112	0.41736	0.449653	Up
A0AVT1	Ubiquitin-like modifier-activating enzyme 6 OS=Homo sapiens OX=9606 GN=UBA6 PE=1 SV=1	0.470918	0.000739	12371900	14529153	15168042	1.18598	1.1991	1.11551	Down
P49750	YLP motif-containing protein 1 OS=Homo sapiens OX=9606 GN=YLPM1 PE=1 SV=4	0.267969	0.003741	3316495	1371590	2259117	1.41186	1.4863	1.53614	Down
P26368	Splicing factor U2AF 65 kDa subunit OS=Homo sapiens OX=9606 GN=U2AF2 PE=1 SV=4	0.532467	0.000292	23299458	17469489	21309505	1.35142	1.37109	1.36122	Down
Q93008	Probable ubiquitin carboxyl-terminal hydrolase FAF-X OS=Homo sapiens OX=9606 GN=USP9X PE=1 SV=4	0.66445	0.008887	23518026	22199486	28632242	0.928432	1.13636	1.15789	Down
Q13488	V-type proton ATPase 116 kDa subunit a3 OS=Homo sapiens OX=9606 GN=TCIRG1 PE=1 SV=3	3.30571	0.000224	106000000	79282375	112000000	0.626372	0.570426	0.721861	Up
Q93050	V-type proton ATPase 116 kDa subunit a1 OS=Homo sapiens OX=9606 GN=ATP6V0A1 PE=1 SV=3	2.07922	0.006336	8022717	5038410	6561809	0.574253	0.696168	0.785445	Up
Q86Y38	Xylosyltransferase 1 OS=Homo sapiens OX=9606 GN=XYLT1 PE=1 SV=1	0.339406	0.001109	765333	526646	534193	1.23054	1.45259	1.2092	Down
Q9Y244	Proteasome maturation protein OS=Homo sapiens OX=9606 GN=POMP PE=1 SV=1	0.456425	0.006539	726878	644231	478934	1.39875	1.39137	1.22825	Down
P40306	Proteasome subunit beta type-10 OS=Homo sapiens OX=9606 GN=PSMB10 PE=1 SV=1	0.554178	0.002316	1865758	1768415	1860507	1.11077	0.919056	1.20591	Down
O60508	Pre-mRNA-processing factor 17 OS=Homo sapiens OX=9606 GN=CDC40 PE=1 SV=1	0.122513	0.000104	245756	178018	214249	1.23176	1.80051	1.70928	Down
P25787	Proteasome subunit alpha type-2 OS=Homo sapiens OX=9606 GN=PSMA2 PE=1 SV=2	0.572587	0.000116	21352217	19528586	22818305	1.18253	1.07933	1.21627	Down
Q9H2H8	Peptidyl-prolyl cis-trans isomerase-like 3 OS=Homo sapiens OX=9606 GN=PPIL3 PE=1 SV=1	0.471715	0.002769	1526448	1798437	2286411	1.29163	1.22064	1.14237	Down
Q969Q0	60S ribosomal protein L36a-like OS=Homo sapiens OX=9606 GN=RPL36AL PE=1 SV=3	2.88572	8.54e-06	10162616	9991801	11558994	0.76245	0.714933	0.755473	Up
P68036	Ubiquitin-conjugating enzyme E2 L3 OS=Homo sapiens OX=9606 GN=UBE2L3 PE=1 SV=1	0.354827	1.23e-06	10207343	9566299	10672490	1.2497	1.29374	1.21627	Down
Q9Y4E1	WASH complex subunit 2C OS=Homo sapiens OX=9606 GN=WASHC2C PE=1 SV=4	0.16394	0.014867	1081861	186434	694865	1.1411	1.23859	1.15237	Down
Q9Y343	Sorting nexin-24 OS=Homo sapiens OX=9606 GN=SNX24 PE=1 SV=1	0.562661	0.035152	518998	514470	581286	1.65582	0.936983	1.45538	Down
O75044	SLIT-ROBO Rho GTPase-activating protein 2 OS=Homo sapiens OX=9606 GN=SRGAP2 PE=1 SV=3	2.89968	0.00057	23470417	17032065	23491758	0.847516	0.632844	0.732247	Up
P09936	Ubiquitin carboxyl-terminal hydrolase isozyme L1 OS=Homo sapiens OX=9606 GN=UCHL1 PE=1 SV=2	0.421452	7.74e-06	82452882	75874363	89735445	1.12006	1.15026	1.05532	Down
O60343	TBC1 domain family member 4 OS=Homo sapiens OX=9606 GN=TBC1D4 PE=1 SV=2	3.05607	0.00118	1204818	1446043	1669547	0.72931	0.633244	0.878419	Up
Q96Q11	CCA tRNA nucleotidyltransferase 1, mitochondrial OS=Homo sapiens OX=9606 GN=TRNT1 PE=1 SV=2	0.384593	0.000791	2874555	3147347	3586247	1.4508	1.10159	1.34392	Down
Q8TBC4	NEDD8-activating enzyme E1 catalytic subunit OS=Homo sapiens OX=9606 GN=UBA3 PE=1 SV=2	0.139515	0.001057	754314	969854	1772275	1.3564	1.32423	1.45332	Down
P13693	Translationally-controlled tumor protein OS=Homo sapiens OX=9606 GN=TPT1 PE=1 SV=1	0.610228	0.001026	63644298	58045008	67215652	1.04934	1.20754	1.26989	Down
Q86TV6	Tetratricopeptide repeat protein 7B OS=Homo sapiens OX=9606 GN=TTC7B PE=1 SV=3	14.1503	5.95e-05	1563482	1474739	1579102	0.15442	0.224522	0.136774	Up
P11441	Ubiquitin-like protein 4A OS=Homo sapiens OX=9606 GN=UBL4A PE=1 SV=1	1.66636	0.003257	10920363	11152150	13675553	0.915432	1.07303	0.886901	Up
O75379	Vesicle-associated membrane protein 4 OS=Homo sapiens OX=9606 GN=VAMP4 PE=1 SV=2	0.331838	0.004775	215625	201354	339888	1.16411	1.32903	0.827642	Down
Q9H1Z4	WD repeat-containing protein 13 OS=Homo sapiens OX=9606 GN=WDR13 PE=1 SV=2	0.187426	0.000155	205635		185509	1.22516	1.31641	1.16319	Down
Q8TAD4	Zinc transporter 5 OS=Homo sapiens OX=9606 GN=SLC30A5 PE=1 SV=1	0.120076	2.32e-05		212115	233763	1.02941	1.08778	0.968668	Down
Q9BTM9	Ubiquitin-related modifier 1 OS=Homo sapiens OX=9606 GN=URM1 PE=1 SV=1	0.240225	0.029276	157417	736174	210398	1.29668	1.22814	1.33539	Down
Q9H7D7	WD repeat-containing protein 26 OS=Homo sapiens OX=9606 GN=WDR26 PE=1 SV=3	0.408575	0.014122	852225	1339679	1872746	1.25685	1.28125	1.34219	Down
P17948	Vascular endothelial growth factor receptor 1 OS=Homo sapiens OX=9606 GN=FLT1 PE=1 SV=2	10.959	1.53e-05	28296606	25458442	29782011	0.26874	0.341723	0.248098	Up
P18887	DNA repair protein XRCC1 OS=Homo sapiens OX=9606 GN=XRCC1 PE=1 SV=2	0.138103	0.000194	147553		182375	1.00773	1.17362	1.12884	Down
Q9UBQ0	Vacuolar protein sorting-associated protein 29 OS=Homo sapiens OX=9606 GN=VPS29 PE=1 SV=1	2.46051	0.000134	49188356	51955334	50751150	0.805841	0.738983	0.808735	Up
Q5VIR6	Vacuolar protein sorting-associated protein 53 homolog OS=Homo sapiens OX=9606 GN=VPS53 PE=1 SV=2	0.419842	0.000408	510710	538972	676892	1.06916	1.20709	1.13221	Down
O75351	Vacuolar protein sorting-associated protein 4B OS=Homo sapiens OX=9606 GN=VPS4B PE=1 SV=2	0.554137	0.003402	4180269	4467077	3726741	1.22672	1.19164	1.28612	Down
O00233	26S proteasome non-ATPase regulatory subunit 9 OS=Homo sapiens OX=9606 GN=PSMD9 PE=1 SV=3	0.300191	0.003912	2147686	1413101	3026929	1.00892	1.28675	1.40945	Down
Q9NTZ6	RNA-binding protein 12 OS=Homo sapiens OX=9606 GN=RBM12 PE=1 SV=1	0.109378	0.046185	78295.1	1878773	1126732	1.39484	1.24633	1.43607	Down
P49756	RNA-binding protein 25 OS=Homo sapiens OX=9606 GN=RBM25 PE=1 SV=3	0.027778	0.000109	427461	172540	318268	2.03711	1.67794	1.84966	Down
Q5T160	Probable arginine--tRNA ligase, mitochondrial OS=Homo sapiens OX=9606 GN=RARS2 PE=1 SV=1	5.70063	2.07e-05	19824086	14741797	20749843	0.596935	0.538727	0.609863	Up
Q9P016	Thymocyte nuclear protein 1 OS=Homo sapiens OX=9606 GN=THYN1 PE=1 SV=1	0.300026	0.009516	1776675	1647839	833234	1.3867	1.53015	1.40007	Down
Q9NUY8	TBC1 domain family member 23 OS=Homo sapiens OX=9606 GN=TBC1D23 PE=1 SV=3	0.245806	0.005806	783081	319738	803818	1.27934	1.16913	0.991048	Down
Q9BUF5	Tubulin beta-6 chain OS=Homo sapiens OX=9606 GN=TUBB6 PE=1 SV=1	0.578451	0.000132	38648854	33697494	39054449	1.21977	1.07727	1.17049	Down
Q15654	Thyroid receptor-interacting protein 6 OS=Homo sapiens OX=9606 GN=TRIP6 PE=1 SV=3	0.349832	0.000836	4818824	3209234	5237181	1.21108	1.27284	1.41075	Down
Q6PGP7	Tetratricopeptide repeat protein 37 OS=Homo sapiens OX=9606 GN=TTC37 PE=1 SV=1	1.59057	0.000372	53957570	42833835	51696881	0.909076	0.919063	0.972448	Up
Q93009	Ubiquitin carboxyl-terminal hydrolase 7 OS=Homo sapiens OX=9606 GN=USP7 PE=1 SV=2	0.294465	0.000225	4987736	4736820	4048275	1.44304	1.42248	1.57226	Down
O76024	Wolframin OS=Homo sapiens OX=9606 GN=WFS1 PE=1 SV=2	2.12117	0.007606	8812676	12032644	13830622	0.754475	0.734918	0.86456	Up
Q9UEU0	Vesicle transport through interaction with t-SNAREs homolog 1B OS=Homo sapiens OX=9606 GN=VTI1B PE=1 SV=3	2.16402	0.000516	9512914	9022008	8712500	0.866106	1.00631	0.846657	Up
Q8IZH2	5'-3' exoribonuclease 1 OS=Homo sapiens OX=9606 GN=XRN1 PE=1 SV=1	0.260934	0.026715	847938	179792	268136	1.00169	1.29894	1.2642	Down
Q9NNW5	WD repeat-containing protein 6 OS=Homo sapiens OX=9606 GN=WDR6 PE=1 SV=1	0.257353	0.00098	1399429	946765	1597733	1.15967	1.40189	1.68428	Down
Q86Y07	Serine/threonine-protein kinase VRK2 OS=Homo sapiens OX=9606 GN=VRK2 PE=1 SV=3	0.250444	4.83e-05	123262	116412	137736	1.21412	1.51424	1.48313	Down
O15498	Synaptobrevin homolog YKT6 OS=Homo sapiens OX=9606 GN=YKT6 PE=1 SV=1	0.576733	0.000265	9127558	7161060	9188972	1.20788	1.13227	1.18949	Down
O75691	Small subunit processome component 20 homolog OS=Homo sapiens OX=9606 GN=UTP20 PE=1 SV=3	0.540536	0.000351	2083360	2003302	2200081	1.18451	1.21612	1.03374	Down
O75312	Zinc finger protein ZPR1 OS=Homo sapiens OX=9606 GN=ZPR1 PE=1 SV=1	0.39383	0.000225	1791052	1867131	2386404	1.42221	1.44284	1.38219	Down
P07951	Tropomyosin beta chain OS=Homo sapiens OX=9606 GN=TPM2 PE=1 SV=1	0.332412	0.001427	2799989	3632377	4497248	1.59217	1.40097	1.59165	Down
Q9BZL1	Ubiquitin-like protein 5 OS=Homo sapiens OX=9606 GN=UBL5 PE=1 SV=1	0.371578	0.001037	753632	885458	901715	1.28516	1.06607	1.43141	Down
O95858	Tetraspanin-15 OS=Homo sapiens OX=9606 GN=TSPAN15 PE=1 SV=1	5.93042	6.99e-05	1066883	910387	1025239		0.426431	0.374246	Up
Q8IZQ1	WD repeat and FYVE domain-containing protein 3 OS=Homo sapiens OX=9606 GN=WDFY3 PE=1 SV=2	13.8898	3.32e-07	1552239	1369773	1674726	0.271898	0.241534	0.266418	Up
Q8NEW0	Zinc transporter 7 OS=Homo sapiens OX=9606 GN=SLC30A7 PE=2 SV=1	17.7753	9.62e-06	327000000	325000000	304000000	0.231555	0.212013	0.174684	Up
Q6VEQ5	WAS protein family homolog 2 OS=Homo sapiens OX=9606 GN=WASH2P PE=2 SV=2	0.390302	2.89e-05	1609178	1610964	1668210	1.1236	1.09934	1.19737	Down
Q15029	116 kDa U5 small nuclear ribonucleoprotein component OS=Homo sapiens OX=9606 GN=EFTUD2 PE=1 SV=1	0.419454	5.11e-05	19450326	15696354	21169497	1.38414	1.38215	1.34046	Down
Q9NZ43	Vesicle transport protein USE1 OS=Homo sapiens OX=9606 GN=USE1 PE=1 SV=2	1.53281	0.012125	4759613	4909847	4449386	0.831336	1.03678	0.859221	Up
Q9H270	Vacuolar protein sorting-associated protein 11 homolog OS=Homo sapiens OX=9606 GN=VPS11 PE=1 SV=1	7.3846	3.03e-05	70434956	72184899	61307794	0.385299	0.428737	0.423121	Up
Q86VM9	Zinc finger CCCH domain-containing protein 18 OS=Homo sapiens OX=9606 GN=ZC3H18 PE=1 SV=2	0.442141	0.001968	590701	546811	451593	1.42121	1.64038	1.50589	Down
Q13362	Serine/threonine-protein phosphatase 2A 56 kDa regulatory subunit gamma isoform OS=Homo sapiens OX=9606 GN=PPP2R5C PE=1 SV=3	9.21044	0.002629	6955627		5372186	0.27104	0.453003	0.437395	Up
P61221	ATP-binding cassette sub-family E member 1 OS=Homo sapiens OX=9606 GN=ABCE1 PE=1 SV=1	2.75528	0.0004	76602339	74623194	63518871	0.70913	0.741779	0.742234	Up
P49419	Alpha-aminoadipic semialdehyde dehydrogenase OS=Homo sapiens OX=9606 GN=ALDH7A1 PE=1 SV=5	2.15604	0.000511	54831680	44457902	46613227	0.743547	0.859953	0.859635	Up
P49902	Cytosolic purine 5'-nucleotidase OS=Homo sapiens OX=9606 GN=NT5C2 PE=1 SV=1	0.396531	0.010834	2681476	2896056	2929497	1.08111	1.03445	0.596966	Down
Q9UEY8	Gamma-adducin OS=Homo sapiens OX=9606 GN=ADD3 PE=1 SV=1	0.486095	0.000138	3854485	3686258	4045187	1.1075	1.15892	0.991275	Down
Q8N556	Actin filament-associated protein 1 OS=Homo sapiens OX=9606 GN=AFAP1 PE=1 SV=2	4.15502	0.001328	21736681	21587085	36401603	0.734386	0.530203	0.684859	Up
Q8NB90	ATPase family protein 2 homolog OS=Homo sapiens OX=9606 GN=SPATA5 PE=1 SV=3	0.368515	0.005207	224459	260568		1.304	1.01248	1.21085	Down
Q9Y4W6	AFG3-like protein 2 OS=Homo sapiens OX=9606 GN=AFG3L2 PE=1 SV=2	17.2276	9.45e-07	210000000	207000000	197000000	0.20351	0.208155	0.199999	Up
P35611	Alpha-adducin OS=Homo sapiens OX=9606 GN=ADD1 PE=1 SV=2	0.23589	0.000105	3153283	2755226	4237019	1.26078	1.27269	1.18064	Down
P16152	Carbonyl reductase [NADPH] 1 OS=Homo sapiens OX=9606 GN=CBR1 PE=1 SV=3	0.485245	0.000149	28055390	26978548	26809470	1.04796	1.1411	1.14074	Down
Q8IV38	Ankyrin repeat and MYND domain-containing protein 2 OS=Homo sapiens OX=9606 GN=ANKMY2 PE=1 SV=1	0.419292	0.00046	408958	313997	333525	1.41138	1.5636	1.34694	Down
Q8IWT0	Protein archease OS=Homo sapiens OX=9606 GN=ZBTB8OS PE=1 SV=2	0.590673	0.003071	28796131	25191843	37692476	1.13796	1.11222	1.09479	Down
O14744	Protein arginine N-methyltransferase 5 OS=Homo sapiens OX=9606 GN=PRMT5 PE=1 SV=4	0.636874	0.001864	12514430	10832020	13783842	1.0694	1.28972	1.1947	Down
Q76M96	Coiled-coil domain-containing protein 80 OS=Homo sapiens OX=9606 GN=CCDC80 PE=1 SV=1	13.8334	0.000138	4728723	4071492	4925139	0.21552	0.364581	0.203768	Up
P62330	ADP-ribosylation factor 6 OS=Homo sapiens OX=9606 GN=ARF6 PE=1 SV=2	3.15011	0.000337	32444221	29108028	37632312	0.736465	0.625591	0.531879	Up
Q9BZZ5	Apoptosis inhibitor 5 OS=Homo sapiens OX=9606 GN=API5 PE=1 SV=3	0.141114	0.000315	2097913	2298622	1497689	1.59628	1.41476	1.50802	Down
P63010	AP-2 complex subunit beta OS=Homo sapiens OX=9606 GN=AP2B1 PE=1 SV=1	2.34512	1.69e-05	276000000	236000000	274000000	0.740837	0.826764	0.78146	Up
O14617	AP-3 complex subunit delta-1 OS=Homo sapiens OX=9606 GN=AP3D1 PE=1 SV=1	2.04784	5.67e-06	86403415	74532240	90281576	0.800666	0.840709	0.842224	Up
Q9Y6A4	Cilia- and flagella-associated protein 20 OS=Homo sapiens OX=9606 GN=CFAP20 PE=1 SV=1	0.206987	0.006516	219831	513086	585779	1.28635	1.47559	1.31645	Down
P08133	Annexin A6 OS=Homo sapiens OX=9606 GN=ANXA6 PE=1 SV=3	4.34513	1.6e-07	2740000000	2530000000	2780000000	0.499396	0.521594	0.506998	Up
Q9UKU9	Angiopoietin-related protein 2 OS=Homo sapiens OX=9606 GN=ANGPTL2 PE=1 SV=1	0.403769	0.010485	1433867	678490	1022714	1.22761	0.920016	0.975307	Down
Q9H1I8	Activating signal cointegrator 1 complex subunit 2 OS=Homo sapiens OX=9606 GN=ASCC2 PE=1 SV=3	0.539013	0.009255	4923816	3629886	5774626	1.23127	1.06004	1.45819	Down
Q9H7F0	Polyamine-transporting ATPase 13A3 OS=Homo sapiens OX=9606 GN=ATP13A3 PE=1 SV=4	5.52814	0.000598	843678	954996	1239356	0.356072	0.336387	0.227146	Up
P05026	Sodium/potassium-transporting ATPase subunit beta-1 OS=Homo sapiens OX=9606 GN=ATP1B1 PE=1 SV=1	4.19726	2.74e-05	9724113	9338551	11131221	0.423758	0.521381	0.471419	Up
P12111	Collagen alpha-3(VI) chain OS=Homo sapiens OX=9606 GN=COL6A3 PE=1 SV=5	0.641471	3.5e-06	708000000	654000000	741000000	1.5197	1.47331	1.48858	Down
P61769	Beta-2-microglobulin OS=Homo sapiens OX=9606 GN=B2M PE=1 SV=1	3.84859	0.002387	176000000	170000000	210000000	0.516732	0.288915	0.529038	Up
P20290	Transcription factor BTF3 OS=Homo sapiens OX=9606 GN=BTF3 PE=1 SV=1	0.386239	0.014702	1763301	2463284	1246438	1.16761	1.40695	1.24468	Down
O75935	Dynactin subunit 3 OS=Homo sapiens OX=9606 GN=DCTN3 PE=1 SV=1	2.70171	9.72e-06	37197593	33384081	35968615	0.780905	0.778988	0.71887	Up
Q9BTE1	Dynactin subunit 5 OS=Homo sapiens OX=9606 GN=DCTN5 PE=1 SV=1	0.229634	5.7e-06	967368	927739	1048491	1.57374	1.74827	1.52251	Down
Q03135	Caveolin-1 OS=Homo sapiens OX=9606 GN=CAV1 PE=1 SV=4	1.65395	0.000564	172000000	159000000	208000000	1.03218	1.06057	0.997742	Up
Q9H773	dCTP pyrophosphatase 1 OS=Homo sapiens OX=9606 GN=DCTPP1 PE=1 SV=1	0.313214	0.001124	307079	180342	267382	1.96794	1.73338	1.56169	Down
P47756	F-actin-capping protein subunit beta OS=Homo sapiens OX=9606 GN=CAPZB PE=1 SV=4	1.78947	0.012037	170000000	169000000	130000000	0.889419	0.889591	0.776796	Up
Q13948	Protein CASP OS=Homo sapiens OX=9606 GN=CUX1 PE=1 SV=2	0.613846	0.016755	4183293	2852938	4211641	1.07017	1.20656	1.44407	Down
Q96EP5	DAZ-associated protein 1 OS=Homo sapiens OX=9606 GN=DAZAP1 PE=1 SV=1	0.129666	1.24e-06	1162506	969341	1152406	1.42419	1.61947	1.48498	Down
P35659	Protein DEK OS=Homo sapiens OX=9606 GN=DEK PE=1 SV=1	0.160149	3.53e-06	2301725	2180798	2761451	1.64732	1.73406	1.57773	Down
Q16832	Discoidin domain-containing receptor 2 OS=Homo sapiens OX=9606 GN=DDR2 PE=1 SV=2	2.1568	4.79e-05	9718069	9090364	10246661	0.743342	0.782494	0.850967	Up
O15484	Calpain-5 OS=Homo sapiens OX=9606 GN=CAPN5 PE=1 SV=2	0.305066	0.002029	48819963	43567886	61374167	1.29196	1.38644	2.08883	Down
Q9NR30	Nucleolar RNA helicase 2 OS=Homo sapiens OX=9606 GN=DDX21 PE=1 SV=5	0.153744	1.68e-05	4523152	3162631	4382872	1.866	1.8733	1.7694	Down
P04040	Catalase OS=Homo sapiens OX=9606 GN=CAT PE=1 SV=3	2.32517	9.54e-06	134000000	122000000	141000000	0.85137	0.796206	0.880567	Up
Q9H8H2	Probable ATP-dependent RNA helicase DDX31 OS=Homo sapiens OX=9606 GN=DDX31 PE=1 SV=2	22.9146	2.2e-05	109000000	106000000	86516216	0.146622	0.182273	0.197467	Up
O00571	ATP-dependent RNA helicase DDX3X OS=Homo sapiens OX=9606 GN=DDX3X PE=1 SV=3	1.77247	0.00135	118000000	103000000	104000000	0.891877	0.915664	0.775096	Up
Q9UJV9	Probable ATP-dependent RNA helicase DDX41 OS=Homo sapiens OX=9606 GN=DDX41 PE=1 SV=2	0.348818	0.008848	275785	541298	434604	1.40069	1.61054	1.39281	Down
Q86XP3	ATP-dependent RNA helicase DDX42 OS=Homo sapiens OX=9606 GN=DDX42 PE=1 SV=1	0.137863	6.32e-06	1751828	1531522	1502792	1.67862	1.63129	1.54624	Down
Q7L014	Probable ATP-dependent RNA helicase DDX46 OS=Homo sapiens OX=9606 GN=DDX46 PE=1 SV=2	0.442175	0.000671	11830890	12856655	11239935	1.32383	1.2738	1.39552	Down
Q9BQ39	ATP-dependent RNA helicase DDX50 OS=Homo sapiens OX=9606 GN=DDX50 PE=1 SV=1	0.208816	0.005232	1154131	374530	671471	1.66685	1.78671	1.96842	Down
Q5TAQ9	DDB1- and CUL4-associated factor 8 OS=Homo sapiens OX=9606 GN=DCAF8 PE=1 SV=1	2.15042	0.002724	1781677	1919936	1792261	0.749581	0.774628	1.01516	Up
Q8WVC6	Dephospho-CoA kinase domain-containing protein OS=Homo sapiens OX=9606 GN=DCAKD PE=1 SV=1	0.592023	0.006172	1466651	1746564	1470382	1.18679	1.24311	1.18573	Down
O60826	Coiled-coil domain-containing protein 22 OS=Homo sapiens OX=9606 GN=CCDC22 PE=1 SV=1	0.319065	0.036098	2276451	729481	3378969	1.41919	1.37298	1.3967	Down
Q9BY43	Charged multivesicular body protein 4a OS=Homo sapiens OX=9606 GN=CHMP4A PE=1 SV=3	0.299211	0.000807	1610627	1573035	1186416	1.51404	1.47979	1.35681	Down
P08962	CD63 antigen OS=Homo sapiens OX=9606 GN=CD63 PE=1 SV=2	1.61284	0.009975	19045985	12510068	19297419	0.958498	1.00161	0.992894	Up
Q6FI81	Anamorsin OS=Homo sapiens OX=9606 GN=CIAPIN1 PE=1 SV=2	0.332883	0.001305	3260752	2726061	2694912	1.26262	1.40972	0.947725	Down
Q96FN4	Copine-2 OS=Homo sapiens OX=9606 GN=CPNE2 PE=1 SV=3	21.1125	3.89e-07	114000000	93304507	102000000	0.19368	0.193992	0.181151	Up
Q9UNS2	COP9 signalosome complex subunit 3 OS=Homo sapiens OX=9606 GN=COPS3 PE=1 SV=3	0.38578	0.000193	5347564	3980460	5733041	1.31883	1.22703	1.31098	Down
P53621	Coatomer subunit alpha OS=Homo sapiens OX=9606 GN=COPA PE=1 SV=2	0.54455	3.09e-06	126000000	112000000	133000000	1.11451	1.16548	1.15743	Down
O75629	Protein CREG1 OS=Homo sapiens OX=9606 GN=CREG1 PE=1 SV=1	2.69316	0.003167	2561917	3591048	3257771	0.426633	0.432865	0.332126	Up
P00533	Epidermal growth factor receptor OS=Homo sapiens OX=9606 GN=EGFR PE=1 SV=2	3.22468	2.07e-06	128000000	105000000	130000000	0.746055	0.738578	0.755953	Up
Q9Y5B0	RNA polymerase II subunit A C-terminal domain phosphatase OS=Homo sapiens OX=9606 GN=CTDP1 PE=1 SV=3	0.109382	0.006222		102988	53946.1	1.35252	0.998259	1.45264	Down
Q8IWA5	Choline transporter-like protein 2 OS=Homo sapiens OX=9606 GN=SLC44A2 PE=1 SV=3	4.45815	3.02e-05	25354653	23151237	24631275	0.522146	0.628619	0.50818	Up
Q8NCA5	Protein FAM98A OS=Homo sapiens OX=9606 GN=FAM98A PE=1 SV=2	0.316941	0.006296	2799987	4632260	3008367	1.25065	1.03871	1.50066	Down
Q12929	Epidermal growth factor receptor kinase substrate 8 OS=Homo sapiens OX=9606 GN=EPS8 PE=1 SV=1	3.4521	0.000351	8673515	10442539	9208062	0.767672	0.774791	0.652342	Up
P21589	5'-nucleotidase OS=Homo sapiens OX=9606 GN=NT5E PE=1 SV=1	5.41208	5.85e-07	426000000	413000000	466000000	0.453205	0.470993	0.484724	Up
Q9NYF8	Bcl-2-associated transcription factor 1 OS=Homo sapiens OX=9606 GN=BCLAF1 PE=1 SV=2	0.04743	0.002343	758903	1515723	351718	1.55597	2.01526	1.51939	Down
P12235	ADP/ATP translocase 1 OS=Homo sapiens OX=9606 GN=SLC25A4 PE=1 SV=4	2.00367	0.000531	19991470	16737208	23359871	0.731401	0.670179	0.767517	Up
Q4G176	Malonate--CoA ligase ACSF3, mitochondrial OS=Homo sapiens OX=9606 GN=ACSF3 PE=1 SV=3	1.71296	0.00041	1061569	876350	1018017	0.784681	0.863218	0.749055	Up
P51828	Adenylate cyclase type 7 OS=Homo sapiens OX=9606 GN=ADCY7 PE=1 SV=1	5.23008	0.001382	952351	863457	879033	0.310031	0.565864	0.597744	Up
O60306	RNA helicase aquarius OS=Homo sapiens OX=9606 GN=AQR PE=1 SV=4	22.3471	6.49e-07	194000000	200000000	228000000	0.179757	0.202006	0.183378	Up
P50613	Cyclin-dependent kinase 7 OS=Homo sapiens OX=9606 GN=CDK7 PE=1 SV=1	1.7979	0.00828	2303087	1908281	1982408	0.921711	1.02987	0.710134	Up
Q5ZPR3	CD276 antigen OS=Homo sapiens OX=9606 GN=CD276 PE=1 SV=1	5.72967	0.000172	15924914	15826304	15305678	0.471306	0.317703	0.43048	Up
P30533	Alpha-2-macroglobulin receptor-associated protein OS=Homo sapiens OX=9606 GN=LRPAP1 PE=1 SV=1	3.78023	2.53e-06	212000000	190000000	210000000	0.555509	0.597327	0.538671	Up
Q03701	CCAAT/enhancer-binding protein zeta OS=Homo sapiens OX=9606 GN=CEBPZ PE=1 SV=3	0.31595	9.63e-05	1622985	1141230	1509517	1.60479	1.4953	1.53866	Down
P05023	Sodium/potassium-transporting ATPase subunit alpha-1 OS=Homo sapiens OX=9606 GN=ATP1A1 PE=1 SV=1	4.07446	8.71e-06	412000000	384000000	382000000	0.521585	0.55605	0.531282	Up
Q9ULJ7	Ankyrin repeat domain-containing protein 50 OS=Homo sapiens OX=9606 GN=ANKRD50 PE=1 SV=4	0.427068	0.000168	238146	250138	268778	1.04744	1.07808	1.20623	Down
P07355	Annexin A2 OS=Homo sapiens OX=9606 GN=ANXA2 PE=1 SV=2	3.75379	1.48e-06	9620000000	8940000000	9910000000	0.657893	0.601036	0.639541	Up
Q9BQE5	Apolipoprotein L2 OS=Homo sapiens OX=9606 GN=APOL2 PE=1 SV=1	1.63386	0.003048	43706082	37113803	40893275	0.969167	1.00135	0.796621	Up
Q8N9N2	Activating signal cointegrator 1 complex subunit 1 OS=Homo sapiens OX=9606 GN=ASCC1 PE=1 SV=1	0.171484	5.01e-06	518304	451005	501165	1.28169	1.46273	1.50476	Down
P78357	Contactin-associated protein 1 OS=Homo sapiens OX=9606 GN=CNTNAP1 PE=1 SV=1	1.99942	0.00196	1638621	1858848	1979478	0.661843	0.823178	0.792517	Up
Q10588	ADP-ribosyl cyclase/cyclic ADP-ribose hydrolase 2 OS=Homo sapiens OX=9606 GN=BST1 PE=1 SV=2	14.563	0.000335	34105418	31954684	38269196	0.122363	0.266159	0.228836	Up
O14981	TATA-binding protein-associated factor 172 OS=Homo sapiens OX=9606 GN=BTAF1 PE=1 SV=2	0.293561	0.002526	330654	301395		1.2064	0.862875	0.948608	Down
Q07812	Apoptosis regulator BAX OS=Homo sapiens OX=9606 GN=BAX PE=1 SV=1	0.421566	0.003578	3940067	2181047	3435460	1.08674	1.05465	0.996355	Down
Q8WWI5	Choline transporter-like protein 1 OS=Homo sapiens OX=9606 GN=SLC44A1 PE=1 SV=1	2.61573	0.013522	4331327	3723629	5145141	0.849177	0.830981	0.417869	Up
P11171	Protein 4.1 OS=Homo sapiens OX=9606 GN=EPB41 PE=1 SV=4	2.07039	0.003077	1666686	2077797	2241131	0.672555	0.62511	0.748033	Up
Q05397	Focal adhesion kinase 1 OS=Homo sapiens OX=9606 GN=PTK2 PE=1 SV=2	0.445036	8.86e-06	1377296	1272097	1347424	1.29593	1.35443	1.31434	Down
O60427	Acyl-CoA (8-3)-desaturase OS=Homo sapiens OX=9606 GN=FADS1 PE=1 SV=3	4.57174	0.000288	3762399	2570174	3809525	0.619292	0.497118	0.451732	Up
Q96NE9	FERM domain-containing protein 6 OS=Homo sapiens OX=9606 GN=FRMD6 PE=1 SV=1	3.0778	0.000484	7231659	6288364	9232157	0.648091	0.79449	0.834612	Up
Q8N4A0	Polypeptide N-acetylgalactosaminyltransferase 4 OS=Homo sapiens OX=9606 GN=GALNT4 PE=1 SV=2	2.10989	0.003912	5747828	3476729	5046655	0.867252	0.842172	0.973747	Up
O43826	Glucose-6-phosphate exchanger SLC37A4 OS=Homo sapiens OX=9606 GN=SLC37A4 PE=1 SV=1	27.4359	3.75e-06	44662614	39179132	51815930	0.150544	0.151721	0.19404	Up
P07902	Galactose-1-phosphate uridylyltransferase OS=Homo sapiens OX=9606 GN=GALT PE=1 SV=3	0.524525	0.003851	485042	462149	504116	1.03314	1.0383	0.758433	Down
O15397	Importin-8 OS=Homo sapiens OX=9606 GN=IPO8 PE=1 SV=2	2.25186	9.18e-05	3280623	2706947	2893606	0.930285	0.867099	0.883973	Up
Q96P70	Importin-9 OS=Homo sapiens OX=9606 GN=IPO9 PE=1 SV=3	0.226414	0.000109	1851363	1337254	1897757	1.14871	1.16235	1.41322	Down
P80217	Interferon-induced 35 kDa protein OS=Homo sapiens OX=9606 GN=IFI35 PE=1 SV=5	9.61558	6.19e-07	95412219	94891692	101000000	0.330783	0.351324	0.321579	Up
Q75QN2	Integrator complex subunit 8 OS=Homo sapiens OX=9606 GN=INTS8 PE=1 SV=1	9.8123	2.27e-05	8500180	7319968	6697891	0.448079	0.372337	0.419188	Up
P30085	UMP-CMP kinase OS=Homo sapiens OX=9606 GN=CMPK1 PE=1 SV=3	0.493722	2.25e-05	14755992	13526729	15136133	1.00429	1.11183	1.04045	Down
Q9Y383	Putative RNA-binding protein Luc7-like 2 OS=Homo sapiens OX=9606 GN=LUC7L2 PE=1 SV=2	0.074715	0.000143	1191265	1339321	827908	1.54613	1.57836	1.42511	Down
P37198	Nuclear pore glycoprotein p62 OS=Homo sapiens OX=9606 GN=NUP62 PE=1 SV=3	0.129354	0.004975	1033208	1223456	397267	1.52105	1.40478	1.29979	Down
Q8NB16	Mixed lineage kinase domain-like protein OS=Homo sapiens OX=9606 GN=MLKL PE=1 SV=1	6.33153	5.4e-05	9840388	8206583	11586905	0.241355	0.256525	0.317293	Up
Q96FW1	Ubiquitin thioesterase OTUB1 OS=Homo sapiens OX=9606 GN=OTUB1 PE=1 SV=2	0.582227	0.001956	17382763	15461266	14494618	1.02178	1.11881	1.06125	Down
Q8WZ82	Esterase OVCA2 OS=Homo sapiens OX=9606 GN=OVCA2 PE=1 SV=1	0.309571	0.00274	723794	1160739	1240559	1.23138	1.29455	1.24764	Down
P60484	Phosphatidylinositol 3,4,5-trisphosphate 3-phosphatase and dual-specificity protein phosphatase PTEN OS=Homo sapiens OX=9606 GN=PTEN PE=1 SV=1	0.383376	0.000572	467282	454605	416022	0.999618	1.22522	0.997131	Down
P30566	Adenylosuccinate lyase OS=Homo sapiens OX=9606 GN=ADSL PE=1 SV=2	0.467815	0.001791	6375824	6286816	5699785	1.30377	1.08781	1.40003	Down
Q06203	Amidophosphoribosyltransferase OS=Homo sapiens OX=9606 GN=PPAT PE=1 SV=1	0.497301	0.000121	1113266	1116362	1202878	1.21479	1.28763	1.3688	Down
O75475	PC4 and SFRS1-interacting protein OS=Homo sapiens OX=9606 GN=PSIP1 PE=1 SV=1	0.105574	9.18e-07	643081	654168	701413	1.65487	1.77928	1.63863	Down
Q8IXQ6	Protein mono-ADP-ribosyltransferase PARP9 OS=Homo sapiens OX=9606 GN=PARP9 PE=1 SV=2	0.372398	0.000325	12281394	13455141	11607949	1.3027	1.30289	1.3458	Down
Q96RD7	Pannexin-1 OS=Homo sapiens OX=9606 GN=PANX1 PE=1 SV=4	3.6709	0.000165	6513115	5390448	7336039	0.397091	0.497571	0.517368	Up
O60245	Protocadherin-7 OS=Homo sapiens OX=9606 GN=PCDH7 PE=1 SV=2	31.787	3.08e-06	24960117	22146554	21640850	0.144754	0.120356	0.113741	Up
Q8WUM4	Programmed cell death 6-interacting protein OS=Homo sapiens OX=9606 GN=PDCD6IP PE=1 SV=1	1.56889	0.00699	107000000	77014269	118000000	0.961334	0.962042	0.932357	Up
O14683	Tumor protein p53-inducible protein 11 OS=Homo sapiens OX=9606 GN=TP53I11 PE=1 SV=2	6.24111	0.018886	6424071	4794699	20788398	0.295896	0.410998	0.475031	Up
O14737	Programmed cell death protein 5 OS=Homo sapiens OX=9606 GN=PDCD5 PE=1 SV=3	0.336713	0.002635	5498669	4020615	3278436	1.34927	1.39389	1.20933	Down
Q9NZW5	Protein PALS2 OS=Homo sapiens OX=9606 GN=PALS2 PE=1 SV=2	9.93013	1.16e-07	77891092	65262765	76394418	0.305704	0.318571	0.301027	Up
P08195	4F2 cell-surface antigen heavy chain OS=Homo sapiens OX=9606 GN=SLC3A2 PE=1 SV=3	3.89192	6.03e-06	168000000	152000000	179000000	0.689957	0.622951	0.718738	Up
O43572	A-kinase anchor protein 10, mitochondrial OS=Homo sapiens OX=9606 GN=AKAP10 PE=1 SV=2	3.17844	0.014803	1253522	862338		0.526654	0.694798	0.922711	Up
Q9NVT9	Armadillo repeat-containing protein 1 OS=Homo sapiens OX=9606 GN=ARMC1 PE=1 SV=1	12.5128	5.29e-07	2010000000	1690000000	1870000000	0.285823	0.313823	0.287422	Up
Q9H993	Damage-control phosphatase ARMT1 OS=Homo sapiens OX=9606 GN=ARMT1 PE=1 SV=1	0.200877	0.003041	575801	802154	377075	1.15332	1.18654	1.26112	Down
Q96KA5	Cleft lip and palate transmembrane protein 1-like protein OS=Homo sapiens OX=9606 GN=CLPTM1L PE=1 SV=1	3.57487	0.007674	39025466	18101796	45962815	0.758465	0.724312	0.696725	Up
O95833	Chloride intracellular channel protein 3 OS=Homo sapiens OX=9606 GN=CLIC3 PE=1 SV=2	0.570531	0.004442	4960243	3396155	4213151	1.34169	1.60683	1.54095	Down
Q99700	Ataxin-2 OS=Homo sapiens OX=9606 GN=ATXN2 PE=1 SV=2	0.63789	0.0122	2063712	2329115	2743518	1.22714	1.54414	1.36284	Down
Q92905	COP9 signalosome complex subunit 5 OS=Homo sapiens OX=9606 GN=COPS5 PE=1 SV=4	0.572631	0.000507	7059508	6536736	7016310	1.06626	1.24636	1.22934	Down
P50238	Cysteine-rich protein 1 OS=Homo sapiens OX=9606 GN=CRIP1 PE=1 SV=3	0.282513	0.001807	537210	668530	420877	1.64559	1.71057	1.62794	Down
Q7KYR7	Butyrophilin subfamily 2 member A1 OS=Homo sapiens OX=9606 GN=BTN2A1 PE=1 SV=3	7.61392	0.013382	9550493	32149086	35815378	0.326665	0.309157	0.42246	Up
O60885	Bromodomain-containing protein 4 OS=Homo sapiens OX=9606 GN=BRD4 PE=1 SV=2	0.276395	0.000141	708970	562995	867634	1.57277	1.57577	1.4192	Down
P46379	Large proline-rich protein BAG6 OS=Homo sapiens OX=9606 GN=BAG6 PE=1 SV=2	5.69014	7.59e-05	53323291	51013417	44970124	0.522299	0.537172	0.436187	Up
Q9H3F6	BTB/POZ domain-containing adapter for CUL3-mediated RhoA degradation protein 3 OS=Homo sapiens OX=9606 GN=KCTD10 PE=1 SV=1	13.3715	1.19e-05	30010408	30977383	38210640	0.27747	0.224097	0.28568	Up
Q96CT7	Coiled-coil domain-containing protein 124 OS=Homo sapiens OX=9606 GN=CCDC124 PE=1 SV=1	0.273142	4.45e-05	2043364	1473278	1909717	1.25712	1.36774	1.28842	Down
P98082	Disabled homolog 2 OS=Homo sapiens OX=9606 GN=DAB2 PE=1 SV=3	0.595964	0.000751	6683210	4986160	6270692	1.33329	1.40212	1.40002	Down
P55287	Cadherin-11 OS=Homo sapiens OX=9606 GN=CDH11 PE=1 SV=2	2.90677	0.00013	11532865	10428679	13936400	0.595346	0.599614	0.508821	Up
Q99622	Protein C10 OS=Homo sapiens OX=9606 GN=C12orf57 PE=1 SV=1	5.61507	8.44e-07	11410640	10740149	13098733	0.542762	0.527752	0.556741	Up
Q6YHK3	CD109 antigen OS=Homo sapiens OX=9606 GN=CD109 PE=1 SV=2	16.3356	1.63e-06	40452231	37164822	44157227	0.260737	0.211408	0.244788	Up
Q14839	Chromodomain-helicase-DNA-binding protein 4 OS=Homo sapiens OX=9606 GN=CHD4 PE=1 SV=2	0.009264	0.031807	84326.6		146126	1.77836	1.5848	1.63863	Down
Q96FZ7	Charged multivesicular body protein 6 OS=Homo sapiens OX=9606 GN=CHMP6 PE=1 SV=3	2.89778	0.000537	5167685	4436832	4299020	0.824236	0.812622	0.641355	Up
Q92879	CUGBP Elav-like family member 1 OS=Homo sapiens OX=9606 GN=CELF1 PE=1 SV=2	0.640875	0.000869	2171424	2068663	2119648	1.35935	1.37748	1.22837	Down
P50416	Carnitine O-palmitoyltransferase 1, liver isoform OS=Homo sapiens OX=9606 GN=CPT1A PE=1 SV=2	4.97454	6.61e-06	239000000	194000000	219000000	0.613223	0.594046	0.544116	Up
O75131	Copine-3 OS=Homo sapiens OX=9606 GN=CPNE3 PE=1 SV=1	4.71814	5.24e-05	222000000	236000000	212000000	0.623563	0.541221	0.581302	Up
Q14232	Translation initiation factor eIF-2B subunit alpha OS=Homo sapiens OX=9606 GN=EIF2B1 PE=1 SV=1	0.435227	0.006028	1905802	1908301	3327077	1.28291	1.41104	1.33313	Down
P15954	Cytochrome c oxidase subunit 7C, mitochondrial OS=Homo sapiens OX=9606 GN=COX7C PE=1 SV=1	1.58926	0.003903	5620797	5864320	6111695	0.764839	0.85057	0.954258	Up
Q13363	C-terminal-binding protein 1 OS=Homo sapiens OX=9606 GN=CTBP1 PE=1 SV=2	0.11382	0.000164	875415	656111	661320	1.27064	1.00129	1.56266	Down
A0FGR8	Extended synaptotagmin-2 OS=Homo sapiens OX=9606 GN=ESYT2 PE=1 SV=1	1.65861	0.020474	19217655	15660752	27571878	0.888568	0.801346	0.873415	Up
Q9H3Z4	DnaJ homolog subfamily C member 5 OS=Homo sapiens OX=9606 GN=DNAJC5 PE=1 SV=1	2.8283	0.00111	4906336	4401328	4883198	0.649915	0.707605	0.469242	Up
P33316	Deoxyuridine 5'-triphosphate nucleotidohydrolase, mitochondrial OS=Homo sapiens OX=9606 GN=DUT PE=1 SV=4	0.510531	0.002381	3206368	3284010	3156719	1.50355	1.87271	1.44156	Down
Q13838	Spliceosome RNA helicase DDX39B OS=Homo sapiens OX=9606 GN=DDX39B PE=1 SV=1	0.106561	4.93e-06	9510182	8539539	11762568	1.61734	1.44511	1.54908	Down
O60762	Dolichol-phosphate mannosyltransferase subunit 1 OS=Homo sapiens OX=9606 GN=DPM1 PE=1 SV=1	1.67478	0.000261	13679626	13376240	16352702	0.892457	0.911825	0.891368	Up
Q14195	Dihydropyrimidinase-related protein 3 OS=Homo sapiens OX=9606 GN=DPYSL3 PE=1 SV=1	0.577624	0.000423	65151158	60788535	75654040	0.929578	0.845441	0.961179	Down
Q8TEA8	D-aminoacyl-tRNA deacylase 1 OS=Homo sapiens OX=9606 GN=DTD1 PE=1 SV=2	0.637557	0.000546	2337084	2150237	2755256	1.23969	1.28598	1.19644	Down
P41567	Eukaryotic translation initiation factor 1 OS=Homo sapiens OX=9606 GN=EIF1 PE=1 SV=1	0.382129	0.001243	3658453	3776317	4793767	1.50222	1.2062	1.671	Down
Q9C0B1	Alpha-ketoglutarate-dependent dioxygenase FTO OS=Homo sapiens OX=9606 GN=FTO PE=1 SV=3	0.489593	0.033227	2005170	1217597	933297	1.25893	1.51235	1.2535	Down
Q7L5D6	Golgi to ER traffic protein 4 homolog OS=Homo sapiens OX=9606 GN=GET4 PE=1 SV=1	1.55838	0.001241	2076128	1862903	2400634	1.05933	0.938361	0.938914	Up
P62879	Guanine nucleotide-binding protein G(I)/G(S)/G(T) subunit beta-2 OS=Homo sapiens OX=9606 GN=GNB2 PE=1 SV=3	3.70895	9.71e-06	27034141	26113128	30718616	0.649261	0.649945	0.726982	Up
Q92616	eIF-2-alpha kinase activator GCN1 OS=Homo sapiens OX=9606 GN=GCN1 PE=1 SV=6	3.59238	1.02e-06	535000000	447000000	545000000	0.636625	0.62206	0.653	Up
Q15056	Eukaryotic translation initiation factor 4H OS=Homo sapiens OX=9606 GN=EIF4H PE=1 SV=5	0.285895	0.006168	4112465	7710073	8766081	1.51547	1.40271	1.30113	Down
Q9HBG6	Intraflagellar transport protein 122 homolog OS=Homo sapiens OX=9606 GN=IFT122 PE=1 SV=2	23.6233	1.29e-07	55770484	49102624	62610012	0.169457	0.176319	0.162787	Up
Q70UQ0	Inhibitor of nuclear factor kappa-B kinase-interacting protein OS=Homo sapiens OX=9606 GN=IKBIP PE=1 SV=1	1.79248	0.000376	168000000	126000000	164000000	0.819078	0.836765	0.823082	Up
Q16666	Gamma-interferon-inducible protein 16 OS=Homo sapiens OX=9606 GN=IFI16 PE=1 SV=3	0.138538	3.99e-05	6098258	4729078	4525073	1.47962	1.56925	1.41289	Down
Q9UG01	Intraflagellar transport protein 172 homolog OS=Homo sapiens OX=9606 GN=IFT172 PE=1 SV=2	2.13713	0.000669	1970044	2097444	2259711	0.703302	0.714399	0.588144	Up
Q9UK76	Jupiter microtubule associated homolog 1 OS=Homo sapiens OX=9606 GN=JPT1 PE=1 SV=3	0.334392	0.000174	4822677	3982343	6006146	1.32433	1.24497	1.31753	Down
P05161	Ubiquitin-like protein ISG15 OS=Homo sapiens OX=9606 GN=ISG15 PE=1 SV=5	0.411895	0.001322	12191412	14645649	17278975	1.00994	0.883643	1.0295	Down
Q86UL3	Glycerol-3-phosphate acyltransferase 4 OS=Homo sapiens OX=9606 GN=GPAT4 PE=1 SV=1	1.73208	0.033349	1930438	2349905	2312673	0.924527	1.256	0.737479	Up
P14550	Aldo-keto reductase family 1 member A1 OS=Homo sapiens OX=9606 GN=AKR1A1 PE=1 SV=3	0.394633	0.000119	8770860	9001661	11024559	0.832378	0.869345	0.910233	Down
Q04771	Activin receptor type-1 OS=Homo sapiens OX=9606 GN=ACVR1 PE=1 SV=1	11.5801	0.000126	9386503	8818860	9488590	0.197422	0.319002	0.333249	Up
P06280	Alpha-galactosidase A OS=Homo sapiens OX=9606 GN=GLA PE=1 SV=1	0.136204	2.46e-05	527881	604898	665642	1.08988	1.27963	1.1112	Down
Q9BVK2	Probable dolichyl pyrophosphate Glc1Man9GlcNAc2 alpha-1,3-glucosyltransferase OS=Homo sapiens OX=9606 GN=ALG8 PE=1 SV=2	0.087605	0.000108		129512	123554	1.20951	1.23769	1.07951	Down
Q9H2P0	Activity-dependent neuroprotector homeobox protein OS=Homo sapiens OX=9606 GN=ADNP PE=1 SV=1	0.113739	0.000301		273145	414393	1.24441	1.28471	1.13576	Down
P78536	Disintegrin and metalloproteinase domain-containing protein 17 OS=Homo sapiens OX=9606 GN=ADAM17 PE=1 SV=1	3.21784	0.001307	1639077	1642186	1870286	0.800259	0.866395	0.543862	Up
Q14444	Caprin-1 OS=Homo sapiens OX=9606 GN=CAPRIN1 PE=1 SV=2	0.290803	0.000226	9863785	9303241	7969812	1.75073	1.5963	1.78434	Down
P53367	Arfaptin-1 OS=Homo sapiens OX=9606 GN=ARFIP1 PE=1 SV=2	0.247137	0.007541	1193713	930918	2742151	1.14008	1.39007	1.22072	Down
Q9BY67	Cell adhesion molecule 1 OS=Homo sapiens OX=9606 GN=CADM1 PE=1 SV=2	3.16248	0.025392	5743116	4894011	7227056	1.13124	0.411716	0.358726	Up
Q9Y4X5	E3 ubiquitin-protein ligase ARIH1 OS=Homo sapiens OX=9606 GN=ARIH1 PE=1 SV=2	0.23391	5.33e-05	810268		905399	1.09616	1.09744	1.02004	Down
P40616	ADP-ribosylation factor-like protein 1 OS=Homo sapiens OX=9606 GN=ARL1 PE=1 SV=1	0.47781	0.002806	7151994	5697287	6982721	1.0843	0.952388	1.3668	Down
Q96BM9	ADP-ribosylation factor-like protein 8A OS=Homo sapiens OX=9606 GN=ARL8A PE=1 SV=1	0.215938	0.012088	253545	670306	254226	1.35488	0.92495	1.07552	Down
P61204	ADP-ribosylation factor 3 OS=Homo sapiens OX=9606 GN=ARF3 PE=1 SV=2	3.71912	2.17e-05	96544818	82627491	107000000	0.678901	0.577981	0.62701	Up
Q9Y2Y0	ADP-ribosylation factor-like protein 2-binding protein OS=Homo sapiens OX=9606 GN=ARL2BP PE=1 SV=1	0.411409	0.001757	292427	198193	322602	1.11584	1.01266	1.23745	Down
Q9HDC9	Adipocyte plasma membrane-associated protein OS=Homo sapiens OX=9606 GN=APMAP PE=1 SV=2	1.89607	0.014503	243000000	138000000	165000000	0.864504	0.82743	0.888707	Up
P20073	Annexin A7 OS=Homo sapiens OX=9606 GN=ANXA7 PE=1 SV=3	8.53734	9.16e-07	381000000	389000000	422000000	0.386177	0.376828	0.359798	Up
P08243	Asparagine synthetase [glutamine-hydrolyzing] OS=Homo sapiens OX=9606 GN=ASNS PE=1 SV=4	0.578412	0.001699	18094910	18739081	23536579	1.7547	1.77282	1.93857	Down
O95260	Arginyl-tRNA--protein transferase 1 OS=Homo sapiens OX=9606 GN=ATE1 PE=1 SV=2	20.0866	5.41e-07	57005829	51755697	55034131	0.182404	0.21283	0.192107	Up
Q9BZE9	Tether containing UBX domain for GLUT4 OS=Homo sapiens OX=9606 GN=ASPSCR1 PE=1 SV=1	0.226943	0.020653	363982	71505.8	138461	1.17462	1.51923	1.24584	Down
Q07065	Cytoskeleton-associated protein 4 OS=Homo sapiens OX=9606 GN=CKAP4 PE=1 SV=2	1.53345	0.002349	1190000000	1250000000	1220000000	0.84718	0.882608	0.801016	Up
P62633	CCHC-type zinc finger nucleic acid binding protein OS=Homo sapiens OX=9606 GN=CNBP PE=1 SV=1	0.117512	0.000925	875965	1350535	745189	1.38913	1.99929	1.46771	Down
Q99439	Calponin-2 OS=Homo sapiens OX=9606 GN=CNN2 PE=1 SV=4	0.190231	9.43e-05	44251185	34474942	39121443	1.10672	1.36921	1.00273	Down
P08123	Collagen alpha-2(I) chain OS=Homo sapiens OX=9606 GN=COL1A2 PE=1 SV=7	0.258072	5.19e-05	122000000	117000000	130000000	1.72041	1.92643	1.50575	Down
Q9NY35	Claudin domain-containing protein 1 OS=Homo sapiens OX=9606 GN=CLDND1 PE=1 SV=1	3.41937	0.000895	1465700	1129751	1500980	0.566051		0.676251	Up
Q96IK1	Biorientation of chromosomes in cell division protein 1 OS=Homo sapiens OX=9606 GN=BOD1 PE=1 SV=2	0.575066	0.020035	315595		345883	1.08736	0.791766	0.938416	Down
P21964	Catechol O-methyltransferase OS=Homo sapiens OX=9606 GN=COMT PE=1 SV=2	0.65244	0.000135	59932962	55072288	66302751	1.27222	1.19327	1.1851	Down
O60869	Endothelial differentiation-related factor 1 OS=Homo sapiens OX=9606 GN=EDF1 PE=1 SV=1	0.296463	0.000134	2410698	1830558	2828265	1.50945	1.50974	1.49315	Down
O43169	Cytochrome b5 type B OS=Homo sapiens OX=9606 GN=CYB5B PE=1 SV=3	1.64667	0.000503	25911506	23742183	30537493	1.01168	0.927415	0.938919	Up
P35222	Catenin beta-1 OS=Homo sapiens OX=9606 GN=CTNNB1 PE=1 SV=1	3.07954	5.04e-06	188000000	164000000	203000000	0.713984	0.705195	0.770249	Up
Q9NWV4	CXXC motif containing zinc binding protein OS=Homo sapiens OX=9606 GN=CZIB PE=1 SV=1	0.231254	0.000431	2445108	1746158	1707915	1.108	1.43392	1.3267	Down
Q9UBS3	DnaJ homolog subfamily B member 9 OS=Homo sapiens OX=9606 GN=DNAJB9 PE=1 SV=1	0.633361	0.004198	1844825	1623350	1994713	1.79771	1.47219	1.41168	Down
Q9NVH1	DnaJ homolog subfamily C member 11 OS=Homo sapiens OX=9606 GN=DNAJC11 PE=1 SV=2	0.635805	0.010586	4484578	5329408	6440579	1.18004	1.16336	1.15414	Down
P51114	Fragile X mental retardation syndrome-related protein 1 OS=Homo sapiens OX=9606 GN=FXR1 PE=1 SV=3	0.574604	3.68e-05	15040989	12845690	16106025	1.32863	1.32387	1.2739	Down
O75165	DnaJ homolog subfamily C member 13 OS=Homo sapiens OX=9606 GN=DNAJC13 PE=1 SV=5	2.79266	1.44e-06	115000000	104000000	124000000	0.741282	0.762825	0.71269	Up
O00273	DNA fragmentation factor subunit alpha OS=Homo sapiens OX=9606 GN=DFFA PE=1 SV=1	0.394084	0.00211	1503144	1922184	1483243	1.39258	1.30489	1.5133	Down
P17661	Desmin OS=Homo sapiens OX=9606 GN=DES PE=1 SV=3	0.631209	0.001392	5538410	5182759	6704336	1.19511	1.33406	1.32198	Down
Q13283	Ras GTPase-activating protein-binding protein 1 OS=Homo sapiens OX=9606 GN=G3BP1 PE=1 SV=1	0.413167	0.001655	20163189	13137046	16606830	1.22282	1.50474	1.5037	Down
Q9UN86	Ras GTPase-activating protein-binding protein 2 OS=Homo sapiens OX=9606 GN=G3BP2 PE=1 SV=2	0.431115	0.00158	9792619	7264782	10048634	1.00584	1.35821	1.26112	Down
Q9UPY3	Endoribonuclease Dicer OS=Homo sapiens OX=9606 GN=DICER1 PE=1 SV=3	0.2379	0.04737	419808	55527	50854.9	1.41304	1.49046	1.41335	Down
Q96C23	Galactose mutarotase OS=Homo sapiens OX=9606 GN=GALM PE=1 SV=1	0.204466	0.029068	347981	120309	953916	1.27959	1.05781	0.995961	Down
O75911	Short-chain dehydrogenase/reductase 3 OS=Homo sapiens OX=9606 GN=DHRS3 PE=1 SV=2	0.61425	0.004278	1095869	1095639	1442834	1.08955	1.2492	1.26083	Down
Q9NY12	H/ACA ribonucleoprotein complex subunit 1 OS=Homo sapiens OX=9606 GN=GAR1 PE=1 SV=1	0.405221	1.77e-05	1792879	1678902	2106367	1.37563	1.39699	1.3643	Down
O14521	Succinate dehydrogenase [ubiquinone] cytochrome b small subunit, mitochondrial OS=Homo sapiens OX=9606 GN=SDHD PE=1 SV=1	0.367613	0.005723	593539	1016690	855780	1.24607	1.30073	1.12051	Down
O00148	ATP-dependent RNA helicase DDX39A OS=Homo sapiens OX=9606 GN=DDX39A PE=1 SV=2	0.146017	3.87e-05	302799	282558	330532	1.70168	1.28129	1.71285	Down
P19440	Glutathione hydrolase 1 proenzyme OS=Homo sapiens OX=9606 GN=GGT1 PE=1 SV=2	12.8793	1.27e-05	7027837	7003409	8699323	0.177055	0.177235	0.138069	Up
P36269	Glutathione hydrolase 5 proenzyme OS=Homo sapiens OX=9606 GN=GGT5 PE=1 SV=2	2.06319	4.67e-05	14086343	13130320	14569946	0.732224	0.742664	0.661693	Up
O43681	ATPase GET3 OS=Homo sapiens OX=9606 GN=GET3 PE=1 SV=2	5.12694	1.63e-06	140000000	129000000	149000000	0.53652	0.478855	0.53127	Up
P06396	Gelsolin OS=Homo sapiens OX=9606 GN=GSN PE=1 SV=1	1.95854	0.000703	175000000	192000000	180000000	0.733639	0.785462	0.746084	Up
Q9UJ14	Glutathione hydrolase 7 OS=Homo sapiens OX=9606 GN=GGT7 PE=1 SV=2	1.52513	0.002577	1637966	1746947	1976068	0.765784	0.758952	0.694352	Up
Q13315	Serine-protein kinase ATM OS=Homo sapiens OX=9606 GN=ATM PE=1 SV=4	0.178675	5.42e-05	81899.6	88142.5	75254.2	1.22906	1.09696	1.22738	Down
Q15067	Peroxisomal acyl-coenzyme A oxidase 1 OS=Homo sapiens OX=9606 GN=ACOX1 PE=1 SV=3	1.54053	0.000758	14400527	13263943	16035505	0.805925	0.885995	0.929086	Up
Q9UL15	BAG family molecular chaperone regulator 5 OS=Homo sapiens OX=9606 GN=BAG5 PE=1 SV=1	0.292538	0.012067	202909	135266	394282	0.907975	0.991671	1.32907	Down
Q9H694	Protein bicaudal C homolog 1 OS=Homo sapiens OX=9606 GN=BICC1 PE=1 SV=2	0.642918	0.045785	2729777	2031660	1674528	1.1074	0.931618	1.0376	Down
P55957	BH3-interacting domain death agonist OS=Homo sapiens OX=9606 GN=BID PE=1 SV=1	0.101105	0.001617	232502	470550	303072	1.77441	0.957085	1.10789	Down
Q14137	Ribosome biogenesis protein BOP1 OS=Homo sapiens OX=9606 GN=BOP1 PE=1 SV=2	14.7958	1.71e-07	233000000	234000000	253000000	0.270547	0.28347	0.275871	Up
Q5BKT4	Dol-P-Glc:Glc(2)Man(9)GlcNAc(2)-PP-Dol alpha-1,2-glucosyltransferase OS=Homo sapiens OX=9606 GN=ALG10 PE=1 SV=1	5.99321	0.000171	3557520	3552478	3999262	0.367175	0.357585	0.533725	Up
O60488	Long-chain-fatty-acid--CoA ligase 4 OS=Homo sapiens OX=9606 GN=ACSL4 PE=1 SV=2	0.656138	0.007135	16090960	14092567	18090557	1.09853	1.19492	0.924164	Down
O43488	Aflatoxin B1 aldehyde reductase member 2 OS=Homo sapiens OX=9606 GN=AKR7A2 PE=1 SV=3	0.453869	0.000155	5272574	3929731	5095446	1.10112	1.14067	1.07602	Down
Q9NX46	ADP-ribose glycohydrolase ARH3 OS=Homo sapiens OX=9606 GN=ADPRS PE=1 SV=1	0.371594	0.029579	898035	1606608	2750954	1.39913	1.37629	1.11011	Down
P22570	NADPH:adrenodoxin oxidoreductase, mitochondrial OS=Homo sapiens OX=9606 GN=FDXR PE=1 SV=3	3.9435	0.000691	30839025	39559766	42923366	0.56747	0.505837	0.696603	Up
Q96PE2	Rho guanine nucleotide exchange factor 17 OS=Homo sapiens OX=9606 GN=ARHGEF17 PE=1 SV=1	15.6935	1.12e-06	81618449	79694628	86628234	0.275814	0.235632	0.236931	Up
P19022	Cadherin-2 OS=Homo sapiens OX=9606 GN=CDH2 PE=1 SV=4	10.6906	5.31e-08	142000000	129000000	141000000	0.338286	0.35781	0.344766	Up
Q4KMQ2	Anoctamin-6 OS=Homo sapiens OX=9606 GN=ANO6 PE=1 SV=2	3.48209	0.000149	10095270	7509293	10186175	0.54111	0.543868	0.444189	Up
P40121	Macrophage-capping protein OS=Homo sapiens OX=9606 GN=CAPG PE=1 SV=2	0.461408	0.019761	5877392	5571212	11813938	1.49266	1.33486	1.27137	Down
P20594	Atrial natriuretic peptide receptor 2 OS=Homo sapiens OX=9606 GN=NPR2 PE=1 SV=1	20.1611	3.65e-06	2378102	1977712	2393857	0.176401	0.137456	0.174199	Up
P36404	ADP-ribosylation factor-like protein 2 OS=Homo sapiens OX=9606 GN=ARL2 PE=1 SV=4	2.22113	0.003056	3055337	3943484	4179351	0.941672	0.777602	0.888378	Up
Q9BXS5	AP-1 complex subunit mu-1 OS=Homo sapiens OX=9606 GN=AP1M1 PE=1 SV=3	0.614898	0.045389	6892859	5502978	11301037	1.24505	1.23889	1.10729	Down
P15144	Aminopeptidase N OS=Homo sapiens OX=9606 GN=ANPEP PE=1 SV=4	3.38363	1.23e-06	737000000	689000000	769000000	0.659526	0.681664	0.629802	Up
P20020	Plasma membrane calcium-transporting ATPase 1 OS=Homo sapiens OX=9606 GN=ATP2B1 PE=1 SV=4	4.40559	3.95e-07	91767206	87548915	93772906	0.536082	0.548044	0.545403	Up
Q9ULH1	Arf-GAP with SH3 domain, ANK repeat and PH domain-containing protein 1 OS=Homo sapiens OX=9606 GN=ASAP1 PE=1 SV=4	15.094	0.000728	156000000	184000000	215000000	0.300648	0.13031	0.306447	Up
P02452	Collagen alpha-1(I) chain OS=Homo sapiens OX=9606 GN=COL1A1 PE=1 SV=5	0.513038	0.000453	283000000	260000000	303000000	1.44012	1.66223	1.3472	Down
Q5T3F8	CSC1-like protein 2 OS=Homo sapiens OX=9606 GN=TMEM63B PE=1 SV=1	4.68414	0.000162	511718	544480	595680	0.464984	0.468608		Up
O75534	Cold shock domain-containing protein E1 OS=Homo sapiens OX=9606 GN=CSDE1 PE=1 SV=2	4.41493	6.08e-07	121000000	113000000	124000000	0.636392	0.605089	0.591985	Up
Q9NQS1	Cell death regulator Aven OS=Homo sapiens OX=9606 GN=AVEN PE=1 SV=1	0.314616	0.049957	435294	325153	118982	0.845614	1.61495	1.17112	Down
Q05707	Collagen alpha-1(XIV) chain OS=Homo sapiens OX=9606 GN=COL14A1 PE=1 SV=3	0.469414	0.004049	4243402	4975756	4321166	1.37759	1.71048	1.85343	Down
Q8NBF6	Late secretory pathway protein AVL9 homolog OS=Homo sapiens OX=9606 GN=AVL9 PE=1 SV=1	2.07682	0.011326		623394	643953	0.763985	0.824212	1.05483	Up
Q96IX5	ATP synthase membrane subunit K, mitochondrial OS=Homo sapiens OX=9606 GN=ATP5MK PE=1 SV=1	4.41912	0.00014	30587349	26492897	22976163	0.539619	0.570788	0.571512	Up
P04920	Anion exchange protein 2 OS=Homo sapiens OX=9606 GN=SLC4A2 PE=1 SV=4	4.09387	0.000703	1673609	1169938	1426630	0.601089	0.674252	0.436831	Up
P80723	Brain acid soluble protein 1 OS=Homo sapiens OX=9606 GN=BASP1 PE=1 SV=2	5.24619	6.95e-05	60517797	43946590	63204966	0.41728	0.499612	0.405995	Up
O75150	E3 ubiquitin-protein ligase BRE1B OS=Homo sapiens OX=9606 GN=RNF40 PE=1 SV=5	0.557686	0.000557	1630709	1463317	1549209	1.39479	1.3209	1.17538	Down
Q53TN4	Plasma membrane ascorbate-dependent reductase CYBRD1 OS=Homo sapiens OX=9606 GN=CYBRD1 PE=1 SV=1	2.46136	0.000133	12031402	11137983	10769969	0.594484	0.6356	0.573871	Up
Q9BXK5	Bcl-2-like protein 13 OS=Homo sapiens OX=9606 GN=BCL2L13 PE=1 SV=1	0.126407	0.001342	1032117	1662796	2532883	1.33434	1.10467	1.44467	Down
Q05682	Caldesmon OS=Homo sapiens OX=9606 GN=CALD1 PE=1 SV=3	0.244568	1.29e-06	127000000	115000000	125000000	1.2834	1.37385	1.27572	Down
Q8WVQ1	Soluble calcium-activated nucleotidase 1 OS=Homo sapiens OX=9606 GN=CANT1 PE=1 SV=1	6.33031	1.16e-07	23525322	20409974	24302592	0.489038	0.515884	0.486544	Up
Q86WR0	Coiled-coil domain-containing protein 25 OS=Homo sapiens OX=9606 GN=CCDC25 PE=1 SV=2	0.312305	0.011855	379850	667007	302486	1.18342	1.42457	1.26058	Down
P50750	Cyclin-dependent kinase 9 OS=Homo sapiens OX=9606 GN=CDK9 PE=1 SV=3	0.125292	5.53e-06	172476	190990	209470	1.62867	1.56875	1.55905	Down
Q9HCU0	Endosialin OS=Homo sapiens OX=9606 GN=CD248 PE=1 SV=1	4.20327	3.15e-05	31257209	30337703	34401457	0.581863	0.525481	0.464627	Up
Q9Y5K6	CD2-associated protein OS=Homo sapiens OX=9606 GN=CD2AP PE=1 SV=1	0.30459	0.002715	931908	1283843	872089	1.04327	1.35336	1.05914	Down
P11532	Dystrophin OS=Homo sapiens OX=9606 GN=DMD PE=1 SV=3	1.97644	0.036451	8885612	10657389	7977790	0.999382	1.24926	0.661031	Up
Q9UHN6	Cell surface hyaluronidase OS=Homo sapiens OX=9606 GN=CEMIP2 PE=1 SV=1	4.60031	1.24e-06	45792107	41805561	43997209	0.560249	0.585295	0.555704	Up
Q7Z460	CLIP-associating protein 1 OS=Homo sapiens OX=9606 GN=CLASP1 PE=1 SV=1	10.1932	4.58e-06	118000000	126000000	150000000	0.333819	0.348024	0.363741	Up
Q02388	Collagen alpha-1(VII) chain OS=Homo sapiens OX=9606 GN=COL7A1 PE=1 SV=2	0.656429	0.016128	4056433	3708315	3109722	0.807902	0.875087	0.795848	Down
P28340	DNA polymerase delta catalytic subunit OS=Homo sapiens OX=9606 GN=POLD1 PE=1 SV=2	28.9521	1.12e-05	4269353	3224473	4001947	0.135771	0.107088	0.158907	Up
P41214	Eukaryotic translation initiation factor 2D OS=Homo sapiens OX=9606 GN=EIF2D PE=1 SV=3	0.221536	4.28e-05	204548	206187	275104	1.65684	1.58307	1.70445	Down
Q99715	Collagen alpha-1(XII) chain OS=Homo sapiens OX=9606 GN=COL12A1 PE=1 SV=2	0.495658	8.81e-07	222000000	193000000	230000000	1.51724	1.55877	1.52714	Down
Q8WYA6	Beta-catenin-like protein 1 OS=Homo sapiens OX=9606 GN=CTNNBL1 PE=1 SV=1	0.034102	3.12e-05	136070	176046	243115	1.61641	1.53021	1.6967	Down
Q8N8Z6	Discoidin, CUB and LCCL domain-containing protein 1 OS=Homo sapiens OX=9606 GN=DCBLD1 PE=1 SV=2	7.80057	0.001428	654320	1230249	1351632	0.384061	0.477286	0.528282	Up
Q7Z4W1	L-xylulose reductase OS=Homo sapiens OX=9606 GN=DCXR PE=1 SV=2	2.17615	0.00023	10900026	8885198	11027311	0.809458	0.869734	0.976756	Up
Q9BY44	Eukaryotic translation initiation factor 2A OS=Homo sapiens OX=9606 GN=EIF2A PE=1 SV=3	0.476589	0.0033	6547964	5875183	6811127	1.02664	1.40323	1.49454	Down
Q96BY6	Dedicator of cytokinesis protein 10 OS=Homo sapiens OX=9606 GN=DOCK10 PE=1 SV=3	1.91267	0.000304	2249570	2071665	2016308	1.05618	1.05818	1.1072	Up
P15170	Eukaryotic peptide chain release factor GTP-binding subunit ERF3A OS=Homo sapiens OX=9606 GN=GSPT1 PE=1 SV=1	0.490692	7.6e-05	30084163	29749219	31000856	1.37197	1.44596	1.31654	Down
P13716	Delta-aminolevulinic acid dehydratase OS=Homo sapiens OX=9606 GN=ALAD PE=1 SV=1	0.409865	0.001499	2094218	2148595	1870439	0.989871	0.775924	0.992537	Down
Q13643	Four and a half LIM domains protein 3 OS=Homo sapiens OX=9606 GN=FHL3 PE=1 SV=4	0.380301	6.09e-07	4173586	3635930	4434083	1.15059	1.12557	1.13896	Down
P06744	Glucose-6-phosphate isomerase OS=Homo sapiens OX=9606 GN=GPI PE=1 SV=4	0.611028	0.000395	53000339	46448554	58055714	1.09256	1.20619	1.06426	Down
P35637	RNA-binding protein FUS OS=Homo sapiens OX=9606 GN=FUS PE=1 SV=1	0.0395	0.000442	2674143	2298308	1075445	1.62185	1.8784	1.69171	Down
Q06210	Glutamine--fructose-6-phosphate aminotransferase [isomerizing] 1 OS=Homo sapiens OX=9606 GN=GFPT1 PE=1 SV=3	0.662647	2.81e-05	42374616	38107955	42634805	1.05308	1.05179	1.10548	Down
Q13325	Interferon-induced protein with tetratricopeptide repeats 5 OS=Homo sapiens OX=9606 GN=IFIT5 PE=1 SV=1	4.59493	0.00028	76184150	46411545	71399575	0.64692	0.565722	0.550354	Up
P36639	Oxidized purine nucleoside triphosphate hydrolase OS=Homo sapiens OX=9606 GN=NUDT1 PE=1 SV=4	0.386245	0.000265	6146858	6894154	6651174	1.37386	1.55399	1.38687	Down
Q8IZ83	Aldehyde dehydrogenase family 16 member A1 OS=Homo sapiens OX=9606 GN=ALDH16A1 PE=1 SV=2	6.0106	0.002364	20099396	18034225	20695444	0.632729	0.700657	0.296665	Up
Q8WXF7	Atlastin-1 OS=Homo sapiens OX=9606 GN=ATL1 PE=1 SV=1	13.6022	2.64e-06	20971044	19723261	25059135	0.268834	0.319209	0.308673	Up
Q8NHH9	Atlastin-2 OS=Homo sapiens OX=9606 GN=ATL2 PE=1 SV=2	6.0111	6.48e-06	5843578	4615588	6004159	0.373683	0.425919	0.41649	Up
Q96IU4	Protein ABHD14B OS=Homo sapiens OX=9606 GN=ABHD14B PE=1 SV=1	0.233231	0.000107	2804613	2713414	3889148	1.27516	1.19265	1.36313	Down
O94766	Galactosylgalactosylxylosylprotein 3-beta-glucuronosyltransferase 3 OS=Homo sapiens OX=9606 GN=B3GAT3 PE=1 SV=2	0.329946	0.001767	1449785	874974	928529	1.18004	1.26471	1.12014	Down
P31751	RAC-beta serine/threonine-protein kinase OS=Homo sapiens OX=9606 GN=AKT2 PE=1 SV=2	0.463906	0.03377	717958	380576	1085601	0.992306	0.950619	0.988804	Down
P52209	6-phosphogluconate dehydrogenase, decarboxylating OS=Homo sapiens OX=9606 GN=PGD PE=1 SV=3	0.586592	0.01372	24087616	22605531	37081722	1.00517	0.984065	1.10906	Down
P00519	Tyrosine-protein kinase ABL1 OS=Homo sapiens OX=9606 GN=ABL1 PE=1 SV=4	8.70746	0.000112	3935790	3362257	3802772	0.333463	0.232411	0.373367	Up
Q8NE71	ATP-binding cassette sub-family F member 1 OS=Homo sapiens OX=9606 GN=ABCF1 PE=1 SV=2	0.591589	0.021678	5691880	3405006	6011817	1.09994	0.921788	0.992645	Down
P07108	Acyl-CoA-binding protein OS=Homo sapiens OX=9606 GN=DBI PE=1 SV=2	0.237242	0.000264	4590776	2994589	3622391	1.38547	1.2831	1.10971	Down
P13497	Bone morphogenetic protein 1 OS=Homo sapiens OX=9606 GN=BMP1 PE=1 SV=2	2.92884	4.96e-05	88597910	86119791	92393105	0.705328	0.757158	0.843974	Up
Q9Y6D6	Brefeldin A-inhibited guanine nucleotide-exchange protein 1 OS=Homo sapiens OX=9606 GN=ARFGEF1 PE=1 SV=2	2.54831	0.002967	18620739	21611345	31331852	0.822491	0.811595	0.875613	Up
Q12802	A-kinase anchor protein 13 OS=Homo sapiens OX=9606 GN=AKAP13 PE=1 SV=2	0.259808	0.019621	176497	209375	89522.3	0.531253	1.10819	0.884556	Down
P31749	RAC-alpha serine/threonine-protein kinase OS=Homo sapiens OX=9606 GN=AKT1 PE=1 SV=2	0.653667	0.000384	6800272	5922608	6762738	0.942078	1.0687	1.00082	Down
O95352	Ubiquitin-like modifier-activating enzyme ATG7 OS=Homo sapiens OX=9606 GN=ATG7 PE=1 SV=1	8.95043	1.04e-06	23482650	19754139	23506904	0.411399	0.36015	0.400423	Up
Q9HD20	Endoplasmic reticulum transmembrane helix translocase OS=Homo sapiens OX=9606 GN=ATP13A1 PE=1 SV=2	1.73611	6.77e-06	47871620	40834819	47627559	0.823093	0.847802	0.841599	Up
Q9H9E3	Conserved oligomeric Golgi complex subunit 4 OS=Homo sapiens OX=9606 GN=COG4 PE=1 SV=3	0.187443	0.000136	472537	349800	358344	1.2636	1.49446	1.16607	Down
Q5VT79	Annexin A8-like protein 1 OS=Homo sapiens OX=9606 GN=ANXA8L1 PE=2 SV=2	11.6528	0.000338	5031964	5212075	5804397	0.213257	0.297708	0.44865	Up
Q9BZJ0	Crooked neck-like protein 1 OS=Homo sapiens OX=9606 GN=CRNKL1 PE=1 SV=4	0.256544	0.001415	85463.8	83461		1.29577	1.59408	1.18434	Down
P35606	Coatomer subunit beta' OS=Homo sapiens OX=9606 GN=COPB2 PE=1 SV=2	2.51245	9.3e-06	364000000	344000000	408000000	0.736494	0.778511	0.720597	Up
P53618	Coatomer subunit beta OS=Homo sapiens OX=9606 GN=COPB1 PE=1 SV=3	0.58807	0.040238	106000000	53436938	63673560	1.10634	1.04189	1.13074	Down
P48444	Coatomer subunit delta OS=Homo sapiens OX=9606 GN=ARCN1 PE=1 SV=1	0.416698	3.5e-06	49520512	43132188	48469717	1.21451	1.15574	1.223	Down
Q9Y678	Coatomer subunit gamma-1 OS=Homo sapiens OX=9606 GN=COPG1 PE=1 SV=1	0.585361	6.72e-05	76915055	65969487	71725537	1.13193	1.13257	1.15542	Down
Q9UBF2	Coatomer subunit gamma-2 OS=Homo sapiens OX=9606 GN=COPG2 PE=1 SV=1	0.036125	0.00145	101353	45876	244306	1.30666	1.48449	1.70377	Down
Q9Y2S2	Lambda-crystallin homolog OS=Homo sapiens OX=9606 GN=CRYL1 PE=1 SV=3	29.9065	4.94e-06	2922255	2355583	3001583	0.105847	0.12131	0.147707	Up
P61201	COP9 signalosome complex subunit 2 OS=Homo sapiens OX=9606 GN=COPS2 PE=1 SV=1	2.02832	7.02e-06	25938075	24486740	28903063	0.84432	0.844802	0.867508	Up
Q6UW02	Cytochrome P450 20A1 OS=Homo sapiens OX=9606 GN=CYP20A1 PE=1 SV=1	1.8338	0.000412	2468906	2369991	2504044	0.954653	0.866855	1.02859	Up
Q7L5N1	COP9 signalosome complex subunit 6 OS=Homo sapiens OX=9606 GN=COPS6 PE=1 SV=1	0.408075	0.00113	6657085	5356523	4890636	1.14327	1.30485	1.24491	Down
Q9UBW8	COP9 signalosome complex subunit 7a OS=Homo sapiens OX=9606 GN=COPS7A PE=1 SV=1	0.445471	0.049345	1611739	953032	2394703	1.44747	1.25311	0.769148	Down
P52943	Cysteine-rich protein 2 OS=Homo sapiens OX=9606 GN=CRIP2 PE=1 SV=1	0.09462	2.41e-05	302104	391603	385321	1.51586	1.51293	1.5372	Down
Q10589	Bone marrow stromal antigen 2 OS=Homo sapiens OX=9606 GN=BST2 PE=1 SV=1	2.08842	0.000375	26987318	29512239	30009312	0.60692	0.673222	0.664039	Up
P35613	Basigin OS=Homo sapiens OX=9606 GN=BSG PE=1 SV=2	4.49166	5.37e-07	142000000	122000000	135000000	0.526092	0.538671	0.538071	Up
Q6Y288	Beta-1,3-glucosyltransferase OS=Homo sapiens OX=9606 GN=B3GLCT PE=1 SV=2	2.83014	0.001131	2394606	3216603	2704662	0.768911	0.741429	0.766582	Up
O95817	BAG family molecular chaperone regulator 3 OS=Homo sapiens OX=9606 GN=BAG3 PE=1 SV=3	0.649552	0.022582	10073094	13263401	13821727	1.07769	1.22585	1.23261	Down
O00499	Myc box-dependent-interacting protein 1 OS=Homo sapiens OX=9606 GN=BIN1 PE=1 SV=1	5.13452	0.0002	51060043	39222443	34581486	0.581059	0.571481	0.567951	Up
Q9H4Z3	mRNA (2'-O-methyladenosine-N(6)-)-methyltransferase OS=Homo sapiens OX=9606 GN=PCIF1 PE=1 SV=1	1.51361	0.001178	5775943	4767464	5418215	1.02473	1.1616	1.1457	Up
Q9NR28	Diablo homolog, mitochondrial OS=Homo sapiens OX=9606 GN=DIABLO PE=1 SV=1	0.640003	0.000105	13248290	11729553	12585488	1.0854	1.1065	1.06417	Down
Q8N5C1	Calcium homeostasis modulator protein 5 OS=Homo sapiens OX=9606 GN=CALHM5 PE=1 SV=1	4.09514	0.000763	14187167	13439515	11983554	0.465939	0.422975	0.301252	Up
Q69YN2	CWF19-like protein 1 OS=Homo sapiens OX=9606 GN=CWF19L1 PE=1 SV=2	0.234278	0.014973	186090	383045	122242	1.75925	1.28647	1.38255	Down
Q6UB35	Monofunctional C1-tetrahydrofolate synthase, mitochondrial OS=Homo sapiens OX=9606 GN=MTHFD1L PE=1 SV=1	1.97698	7.03e-05	25632243	22695871	23632780	1.0069	0.966468	0.95545	Up
Q13740	CD166 antigen OS=Homo sapiens OX=9606 GN=ALCAM PE=1 SV=2	3.87584	1.21e-06	205000000	202000000	224000000	0.71869	0.74029	0.746651	Up
Q8N6G5	Chondroitin sulfate N-acetylgalactosaminyltransferase 2 OS=Homo sapiens OX=9606 GN=CSGALNACT2 PE=1 SV=1	0.472231	0.033101	430040	245296	680559	1.09838	1.12194	1.18782	Down
Q7Z4R8	UPF0669 protein C6orf120 OS=Homo sapiens OX=9606 GN=C6orf120 PE=1 SV=1	1.60926	1.19e-05	4376087	3857343	4286162	0.975567	0.99729	0.978958	Up
Q9H444	Charged multivesicular body protein 4b OS=Homo sapiens OX=9606 GN=CHMP4B PE=1 SV=1	0.617205	0.003623	6174916	5233304	7774470	1.18547	1.12892	1.09637	Down
P30622	CAP-Gly domain-containing linker protein 1 OS=Homo sapiens OX=9606 GN=CLIP1 PE=1 SV=2	0.455004	9.16e-05	5333512	4267203	5313191	1.35784	1.52163	1.37455	Down
Q9UKZ1	CCR4-NOT transcription complex subunit 11 OS=Homo sapiens OX=9606 GN=CNOT11 PE=1 SV=1	13.9223	0.001809	18147817	13008242	14909231	0.370148	0.323486	0.116715	Up
P01024	Complement C3 OS=Homo sapiens OX=9606 GN=C3 PE=1 SV=2	4.91882	7.16e-06	96320722	84398834	106000000	0.473764	0.530999	0.453446	Up
Q9Y3D0	Cytosolic iron-sulfur assembly component 2B OS=Homo sapiens OX=9606 GN=CIAO2B PE=1 SV=1	0.327111	3.78e-05	681682	694299	666742	1.42883	1.378	1.45314	Down
P19784	Casein kinase II subunit alpha' OS=Homo sapiens OX=9606 GN=CSNK2A2 PE=1 SV=1	0.637934	0.003406	6959276	5413896	7335931	1.32391	1.1592	1.37174	Down
O60888	Protein CutA OS=Homo sapiens OX=9606 GN=CUTA PE=1 SV=2	0.226333	0.000503	2474162	3086336	3602341	1.46422	1.06956	1.31781	Down
P21291	Cysteine and glycine-rich protein 1 OS=Homo sapiens OX=9606 GN=CSRP1 PE=1 SV=3	0.275772	2.16e-05	31705576	31562832	32507838	1.1403	1.1984	1.03493	Down
Q6UVK1	Chondroitin sulfate proteoglycan 4 OS=Homo sapiens OX=9606 GN=CSPG4 PE=1 SV=2	6.28933	4.53e-07	174000000	162000000	190000000	0.526294	0.543176	0.574319	Up
Q9BUQ8	Probable ATP-dependent RNA helicase DDX23 OS=Homo sapiens OX=9606 GN=DDX23 PE=1 SV=3	0.544434	0.000637	14589341	11370570	13219093	1.3326	1.16586	1.31765	Down
Q8NBQ5	Estradiol 17-beta-dehydrogenase 11 OS=Homo sapiens OX=9606 GN=HSD17B11 PE=1 SV=3	9.13468	5.88e-06	273000000	212000000	267000000	0.329209	0.391893	0.335045	Up
Q9P265	Disco-interacting protein 2 homolog B OS=Homo sapiens OX=9606 GN=DIP2B PE=1 SV=3	9.63088	1.77e-06	58020634	60181950	58995060	0.332656	0.332281	0.321026	Up
Q9UBM7	7-dehydrocholesterol reductase OS=Homo sapiens OX=9606 GN=DHCR7 PE=1 SV=1	2.67886	0.000529	23616273	21583825	27379488	0.584173	0.648503	0.797055	Up
O00244	Copper transport protein ATOX1 OS=Homo sapiens OX=9606 GN=ATOX1 PE=1 SV=1	0.359211	0.002197	2396284	3063647	3168002	1.23296	1.03373	0.864113	Down
Q9BV23	Monoacylglycerol lipase ABHD6 OS=Homo sapiens OX=9606 GN=ABHD6 PE=1 SV=1	8.97162	0.000124	6759557	6967088	11447629	0.326827	0.32598	0.344771	Up
O00478	Butyrophilin subfamily 3 member A3 OS=Homo sapiens OX=9606 GN=BTN3A3 PE=1 SV=1	4.14311	7.02e-05	4686917	3844129	5614212	0.410361	0.385244	0.453401	Up
P46736	Lys-63-specific deubiquitinase BRCC36 OS=Homo sapiens OX=9606 GN=BRCC3 PE=1 SV=2	0.29417	0.032557	541743	109188	198727	1.11252	1.12976	1.24703	Down
Q15057	Arf-GAP with coiled-coil, ANK repeat and PH domain-containing protein 2 OS=Homo sapiens OX=9606 GN=ACAP2 PE=1 SV=3	0.227482	0.000785	2629485	1797265	3237186	1.37648	1.47144	1.06857	Down
Q9NUQ8	ATP-binding cassette sub-family F member 3 OS=Homo sapiens OX=9606 GN=ABCF3 PE=1 SV=2	7.75251	2.53e-06	51265094	42918202	51556406	0.466638	0.395683	0.43911	Up
O15254	Peroxisomal acyl-coenzyme A oxidase 3 OS=Homo sapiens OX=9606 GN=ACOX3 PE=1 SV=2	3.01225	0.000283	14582238	11418534	16504418	0.688671	0.842523	0.697813	Up
O75531	Barrier-to-autointegration factor OS=Homo sapiens OX=9606 GN=BANF1 PE=1 SV=1	0.444716	0.002933	13789993	9597480	9304814	1.35145	1.46963	1.35744	Down
O14613	Cdc42 effector protein 2 OS=Homo sapiens OX=9606 GN=CDC42EP2 PE=1 SV=1	0.086002	6.88e-05	247839	165372	232880	1.91897	1.3664	1.92254	Down
P21127	Cyclin-dependent kinase 11B OS=Homo sapiens OX=9606 GN=CDK11B PE=1 SV=4	0.244382	0.044107	400066	2163925	2127738	1.47269	1.47178	1.52428	Down
P16070	CD44 antigen OS=Homo sapiens OX=9606 GN=CD44 PE=1 SV=3	4.5183	4.02e-05	468000000	420000000	466000000	0.589891	0.740443	0.588075	Up
Q5SW79	Centrosomal protein of 170 kDa OS=Homo sapiens OX=9606 GN=CEP170 PE=1 SV=1	0.372125	0.000693	7644352	8017899	8201240	1.22802	1.67784	1.52724	Down
Q99653	Calcineurin B homologous protein 1 OS=Homo sapiens OX=9606 GN=CHP1 PE=1 SV=3	3.4115	9.27e-06	27758403	25795619	29460161	0.634127	0.57258	0.659741	Up
O75153	Clustered mitochondria protein homolog OS=Homo sapiens OX=9606 GN=CLUH PE=1 SV=2	0.291765	0.009469	162633	268985	429022	1.8267	1.55388	1.70397	Down
P09543	2',3'-cyclic-nucleotide 3'-phosphodiesterase OS=Homo sapiens OX=9606 GN=CNP PE=1 SV=2	3.52785	4.52e-06	72457571	62928935	75041567	0.669092	0.591971	0.636151	Up
Q9BPX3	Condensin complex subunit 3 OS=Homo sapiens OX=9606 GN=NCAPG PE=1 SV=1	0.569476	0.003843	382607	395102	467046	1.57112	1.49517	1.92721	Down
Q96NY7	Chloride intracellular channel protein 6 OS=Homo sapiens OX=9606 GN=CLIC6 PE=2 SV=3	0.626365	0.018133	3025715	2590216	3210290	1.21623	0.8384	1.15205	Down
P12107	Collagen alpha-1(XI) chain OS=Homo sapiens OX=9606 GN=COL11A1 PE=1 SV=4	1.95011	0.000489	35705369	30481807	41890222	0.932896	0.979991	0.860587	Up
Q9UKG1	DCC-interacting protein 13-alpha OS=Homo sapiens OX=9606 GN=APPL1 PE=1 SV=1	1.83468	3.91e-05	22844828	20788669	23050946	0.914398	0.95241	0.86314	Up
O43598	2'-deoxynucleoside 5'-phosphate N-hydrolase 1 OS=Homo sapiens OX=9606 GN=DNPH1 PE=1 SV=1	2.66283	0.008639	2348032	3815140	2586690	0.659351	0.727294	0.805655	Up
P23528	Cofilin-1 OS=Homo sapiens OX=9606 GN=CFL1 PE=1 SV=3	0.615177	0.000184	234000000	226000000	262000000	1.12862	1.23724	1.18536	Down
Q96C19	EF-hand domain-containing protein D2 OS=Homo sapiens OX=9606 GN=EFHD2 PE=1 SV=1	0.493408	6.21e-07	8053757	7338459	8407450	1.48235	1.45565	1.51709	Down
Q05048	Cleavage stimulation factor subunit 1 OS=Homo sapiens OX=9606 GN=CSTF1 PE=1 SV=1	0.102764	1.1e-05	592155	465975	660268	1.44614	1.26963	1.5496	Down
Q13206	Probable ATP-dependent RNA helicase DDX10 OS=Homo sapiens OX=9606 GN=DDX10 PE=1 SV=2	51.3706	2.7e-07	9723697	9225515	11090102	0.098865	0.102344	0.086784	Up
Q96AC1	Fermitin family homolog 2 OS=Homo sapiens OX=9606 GN=FERMT2 PE=1 SV=1	13.7499	4.41e-06	1020000000	1140000000	1110000000	0.240717	0.241673	0.273058	Up
Q16531	DNA damage-binding protein 1 OS=Homo sapiens OX=9606 GN=DDB1 PE=1 SV=1	0.555516	0.000455	37703722	29009927	33477593	1.21667	1.16956	1.26095	Down
O95865	N(G),N(G)-dimethylarginine dimethylaminohydrolase 2 OS=Homo sapiens OX=9606 GN=DDAH2 PE=1 SV=1	2.55805	5.7e-06	8860237	7867668	9022498	0.671536	0.73649	0.679758	Up
P24534	Elongation factor 1-beta OS=Homo sapiens OX=9606 GN=EEF1B2 PE=1 SV=3	0.349524	2.12e-06	37151698	34841322	38154118	1.28338	1.21834	1.30074	Down
P0CG30	Glutathione S-transferase theta-2B OS=Homo sapiens OX=9606 GN=GSTT2B PE=1 SV=1	0.42275	0.011867	1105752	1543539	881002	1.11747	1.16519	1.08946	Down
P62805	Histone H4 OS=Homo sapiens OX=9606 GN=H4C1 PE=1 SV=2	0.324806	1.46e-05	223000000	205000000	210000000	1.652	1.73578	1.58483	Down
P39748	Flap endonuclease 1 OS=Homo sapiens OX=9606 GN=FEN1 PE=1 SV=1	2.96607	0.000496	11031120	11667125	14539446	0.70712	0.923184	0.837771	Up
Q14318	Peptidyl-prolyl cis-trans isomerase FKBP8 OS=Homo sapiens OX=9606 GN=FKBP8 PE=1 SV=2	0.55707	0.000244	1531066	1315905	1724051	1.47862	1.40713	1.33727	Down
O43155	Leucine-rich repeat transmembrane protein FLRT2 OS=Homo sapiens OX=9606 GN=FLRT2 PE=1 SV=1	5.36582	0.000165	9107931	9144183	10573324	0.668144	0.666123	0.468717	Up
Q86VS8	Protein Hook homolog 3 OS=Homo sapiens OX=9606 GN=HOOK3 PE=1 SV=2	2.04345	0.002595	15769365	10366665	13943778	0.910173	0.821103	0.996796	Up
Q7Z7M9	Polypeptide N-acetylgalactosaminyltransferase 5 OS=Homo sapiens OX=9606 GN=GALNT5 PE=1 SV=1	8.05394	5.52e-06	113000000	96890793	122000000	0.349501	0.426428	0.369116	Up
Q08378	Golgin subfamily A member 3 OS=Homo sapiens OX=9606 GN=GOLGA3 PE=1 SV=2	7.17616	3.28e-06	375000000	367000000	362000000	0.484418	0.504729	0.458702	Up
O60565	Gremlin-1 OS=Homo sapiens OX=9606 GN=GREM1 PE=1 SV=1	2.69028	0.000341	54141103	51669001	55747592	0.451899	0.552608	0.601908	Up
Q9BYK8	Helicase with zinc finger domain 2 OS=Homo sapiens OX=9606 GN=HELZ2 PE=1 SV=6	0.155809	0.010429	445577	1133981	1973719	1.32276	1.69515	1.24577	Down
P55795	Heterogeneous nuclear ribonucleoprotein H2 OS=Homo sapiens OX=9606 GN=HNRNPH2 PE=1 SV=1	0.13529	2.7e-06	9389570	8770727	10105550	1.51479	1.51762	1.30427	Down
O14558	Heat shock protein beta-6 OS=Homo sapiens OX=9606 GN=HSPB6 PE=1 SV=2	0.271859	0.000384	12809407	10630584	17268700	1.17987	0.999483	1.20002	Down
O14910	Protein lin-7 homolog A OS=Homo sapiens OX=9606 GN=LIN7A PE=1 SV=2	2.32655	0.000254	16045492	14656801	17031953	0.711215	0.814727	0.642401	Up
Q9NUP9	Protein lin-7 homolog C OS=Homo sapiens OX=9606 GN=LIN7C PE=1 SV=1	19.4999	0.000169	36893414	34570823	33891719	0.193021	0.206295	0.104695	Up
Q9Y4K0	Lysyl oxidase homolog 2 OS=Homo sapiens OX=9606 GN=LOXL2 PE=1 SV=1	1.65094	0.00201	58654250	51965877	64216037	0.960289	1.21261	1.07639	Up
P58215	Lysyl oxidase homolog 3 OS=Homo sapiens OX=9606 GN=LOXL3 PE=1 SV=1	1.63584	0.000245	4116481	3719891	4434247	0.843691	0.739812	0.794545	Up
Q96JB6	Lysyl oxidase homolog 4 OS=Homo sapiens OX=9606 GN=LOXL4 PE=1 SV=1	2.39731	8.56e-05	1130211	885924	1011655	0.826971	0.829345	0.765327	Up
P48449	Lanosterol synthase OS=Homo sapiens OX=9606 GN=LSS PE=1 SV=1	9.52151	6.49e-08	335000000	315000000	340000000	0.357796	0.371916	0.363108	Up
Q01581	Hydroxymethylglutaryl-CoA synthase, cytoplasmic OS=Homo sapiens OX=9606 GN=HMGCS1 PE=1 SV=2	0.408287	0.005428	898997	685682	697691	0.737794	1.10428	1.12957	Down
P01889	HLA class I histocompatibility antigen, B alpha chain OS=Homo sapiens OX=9606 GN=HLA-B PE=1 SV=3	3.83442	1.91e-05	16810670	16235385	15591041	0.434947	0.465231	0.445626	Up
O00170	AH receptor-interacting protein OS=Homo sapiens OX=9606 GN=AIP PE=1 SV=2	0.219216	0.002095	917888	949867	1953603	1.1758	1.23074	1.2694	Down
Q09666	Neuroblast differentiation-associated protein AHNAK OS=Homo sapiens OX=9606 GN=AHNAK PE=1 SV=2	1.9901	3.28e-06	2320000000	2090000000	2490000000	1.06359	1.03164	1.00988	Up
Q9Y2D5	A-kinase anchor protein 2 OS=Homo sapiens OX=9606 GN=AKAP2 PE=1 SV=3	0.069181	0.005911	700238	926551	181810	1.25128	1.10885	1.43867	Down
P27695	DNA-(apurinic or apyrimidinic site) endonuclease OS=Homo sapiens OX=9606 GN=APEX1 PE=1 SV=2	0.003304	0.017775	107588	67576.1		1.44971	1.35518	1.46374	Down
P84085	ADP-ribosylation factor 5 OS=Homo sapiens OX=9606 GN=ARF5 PE=1 SV=2	0.250227	0.007948	2596843	2409284	6683048	1.41275	1.56902	1.37259	Down
Q5T0F9	Coiled-coil and C2 domain-containing protein 1B OS=Homo sapiens OX=9606 GN=CC2D1B PE=1 SV=1	2.74443	0.003021	2295780	1921280	2115491	0.544669	0.935501	0.752156	Up
Q9BYV8	Centrosomal protein of 41 kDa OS=Homo sapiens OX=9606 GN=CEP41 PE=1 SV=1	1.81785	0.000172	15840766	13307125	17179832	0.759326	0.771907	0.701345	Up
P07741	Adenine phosphoribosyltransferase OS=Homo sapiens OX=9606 GN=APRT PE=1 SV=2	0.511661	0.003351	6223185	7604833	8404995	1.13978	1.27412	1.34962	Down
Q9Y2T2	AP-3 complex subunit mu-1 OS=Homo sapiens OX=9606 GN=AP3M1 PE=1 SV=1	2.71716	7.36e-06	32006158	27163004	30626096	0.742088	0.70587	0.765153	Up
Q9H6X2	Anthrax toxin receptor 1 OS=Homo sapiens OX=9606 GN=ANTXR1 PE=1 SV=2	2.20913	0.001394	65004718	53308392	71427808	0.698277	0.708984	0.535085	Up
Q8NB49	Phospholipid-transporting ATPase IG OS=Homo sapiens OX=9606 GN=ATP11C PE=1 SV=3	2.48	0.000404	7126971	6503693	6224299	0.714909	0.7261	0.605393	Up
Q7Z7A1	Centriolin OS=Homo sapiens OX=9606 GN=CNTRL PE=1 SV=2	18.0205	0.000104	31725759	28107828	43218329	0.178199	0.280886	0.166137	Up
Q9P291	Armadillo repeat-containing X-linked protein 1 OS=Homo sapiens OX=9606 GN=ARMCX1 PE=1 SV=1	1.62743	0.002873	3233764	3048464	3246463	0.760687	0.639251	0.813499	Up
Q9NXV6	CDKN2A-interacting protein OS=Homo sapiens OX=9606 GN=CDKN2AIP PE=1 SV=3	1.87718	0.030652	3182264	4525705	3700385	1.28419	0.875269	0.84804	Up
O75937	DnaJ homolog subfamily C member 8 OS=Homo sapiens OX=9606 GN=DNAJC8 PE=1 SV=2	0.522916	8.8e-05	4403304	3922344	4762879	1.33984	1.41977	1.24906	Down
E9PRG8	Uncharacterized protein C11orf98 OS=Homo sapiens OX=9606 GN=C11orf98 PE=4 SV=2	0.430275	0.003962	612630	883381	884301	1.31782	1.1793	1.28849	Down
Q96HY7	Probable 2-oxoglutarate dehydrogenase E1 component DHKTD1, mitochondrial OS=Homo sapiens OX=9606 GN=DHTKD1 PE=1 SV=2	0.392638	0.000154	451910	363354	488984	1.13247	0.989708	0.967999	Down
Q96JB5	CDK5 regulatory subunit-associated protein 3 OS=Homo sapiens OX=9606 GN=CDK5RAP3 PE=1 SV=2	6.31614	1.04e-05	72249984	54873826	71758393	0.51115	0.463553	0.439603	Up
Q9H4G0	Band 4.1-like protein 1 OS=Homo sapiens OX=9606 GN=EPB41L1 PE=1 SV=2	8.06034	0.003839	1506757	1597163	1064073	0.23581	0.166448	0.495205	Up
O43491	Band 4.1-like protein 2 OS=Homo sapiens OX=9606 GN=EPB41L2 PE=1 SV=1	2.61962	2.41e-07	46181782	42078904	49924574	0.719546	0.731156	0.718849	Up
P51798	H(+)/Cl(-) exchange transporter 7 OS=Homo sapiens OX=9606 GN=CLCN7 PE=1 SV=2	0.577793	0.000347	3040736	2781028	3603942	0.945075	1.0015	1.0251	Down
P51452	Dual specificity protein phosphatase 3 OS=Homo sapiens OX=9606 GN=DUSP3 PE=1 SV=1	0.360004	0.016471	1262948	551351	809834	1.22367	1.17938	0.754388	Down
Q9NY33	Dipeptidyl peptidase 3 OS=Homo sapiens OX=9606 GN=DPP3 PE=1 SV=2	0.421748	0.000152	8030444	6669864	7357199	1.21221	1.06233	1.25157	Down
Q9Y2V2	Calcium-regulated heat-stable protein 1 OS=Homo sapiens OX=9606 GN=CARHSP1 PE=1 SV=2	0.386096	0.000429	7310386	6156673	7175961	1.29279	1.06258	1.42233	Down
Q8N999	Uncharacterized protein C12orf29 OS=Homo sapiens OX=9606 GN=C12orf29 PE=1 SV=2	0.342392	0.013537	157395		117716	1.34591	0.907836	1.31115	Down
Q8WTW3	Conserved oligomeric Golgi complex subunit 1 OS=Homo sapiens OX=9606 GN=COG1 PE=1 SV=1	0.563785	0.001431	4903581	3939794	4248560	1.32785	1.35599	1.15171	Down
P49184	Deoxyribonuclease-1-like 1 OS=Homo sapiens OX=9606 GN=DNASE1L1 PE=1 SV=1	3.49368	0.000384	10373360	10601371	10939332	0.459859	0.665152	0.567695	Up
Q14156	Protein EFR3 homolog A OS=Homo sapiens OX=9606 GN=EFR3A PE=1 SV=2	6.84976	0.000651	5772556	8308348	9607736	0.363119	0.282243	0.428504	Up
Q9HD26	Golgi-associated PDZ and coiled-coil motif-containing protein OS=Homo sapiens OX=9606 GN=GOPC PE=1 SV=1	1.97263	0.010917	79786051	86268843	60280347	0.79245	0.814027	0.820697	Up
O00303	Eukaryotic translation initiation factor 3 subunit F OS=Homo sapiens OX=9606 GN=EIF3F PE=1 SV=1	0.59357	0.000251	14302064	14126907	14596005	1.30914	1.2465	1.20208	Down
Q7L2H7	Eukaryotic translation initiation factor 3 subunit M OS=Homo sapiens OX=9606 GN=EIF3M PE=1 SV=1	0.519828	0.005273	5041939	5945462	7762673	1.19627	1.24359	1.32716	Down
Q8N3D4	EH domain-binding protein 1-like protein 1 OS=Homo sapiens OX=9606 GN=EHBP1L1 PE=1 SV=2	13.4399	2.78e-06	83718933	63684195	75950453	0.256137	0.295129	0.259724	Up
Q00013	55 kDa erythrocyte membrane protein OS=Homo sapiens OX=9606 GN=MPP1 PE=1 SV=2	0.34033	0.005073	942525	1264270	775242	1.66412	1.6857	1.34504	Down
Q8N766	ER membrane protein complex subunit 1 OS=Homo sapiens OX=9606 GN=EMC1 PE=1 SV=1	1.56228	0.012873	22836456	27113594	25551472	0.923555	0.777741	0.94527	Up
O94919	Endonuclease domain-containing 1 protein OS=Homo sapiens OX=9606 GN=ENDOD1 PE=1 SV=2	1.5292	0.033082	5223517	6158324	5078092	0.831398	0.948211	1.10451	Up
Q92643	GPI-anchor transamidase OS=Homo sapiens OX=9606 GN=PIGK PE=1 SV=2	2.67123	0.018584	17501677	15883004	9073051	0.898388	0.72147	0.704143	Up
O43854	EGF-like repeat and discoidin I-like domain-containing protein 3 OS=Homo sapiens OX=9606 GN=EDIL3 PE=1 SV=1	13.1331	1.05e-08	461000000	423000000	464000000	0.233854	0.240393	0.235803	Up
Q15075	Early endosome antigen 1 OS=Homo sapiens OX=9606 GN=EEA1 PE=1 SV=2	5.6728	1.49e-05	611000000	477000000	500000000	0.424541	0.437159	0.423297	Up
Q7Z2K6	Endoplasmic reticulum metallopeptidase 1 OS=Homo sapiens OX=9606 GN=ERMP1 PE=1 SV=2	11.9906	3.92e-07	9898907	8547757	10806990	0.324945	0.294989	0.300691	Up
Q96CD0	F-box/LRR-repeat protein 8 OS=Homo sapiens OX=9606 GN=FBXL8 PE=1 SV=1	13.87	8.99e-06	90198279	78173252	118000000	0.245681	0.275754	0.250861	Up
Q4L180	Filamin A-interacting protein 1-like OS=Homo sapiens OX=9606 GN=FILIP1L PE=1 SV=2	0.163653	0.000138	151848		186236	0.870619	0.875677	0.947649	Down
P22087	rRNA 2'-O-methyltransferase fibrillarin OS=Homo sapiens OX=9606 GN=FBL PE=1 SV=2	0.131946	5.38e-06	6808752	5348768	5722561	1.5275	1.59008	1.53138	Down
P54289	Voltage-dependent calcium channel subunit alpha-2/delta-1 OS=Homo sapiens OX=9606 GN=CACNA2D1 PE=1 SV=3	1.78879	0.032305	18860891	16901430	21269304	0.930411	0.995121	0.548214	Up
Q9BSQ5	Cerebral cavernous malformations 2 protein OS=Homo sapiens OX=9606 GN=CCM2 PE=1 SV=1	3.04777	0.000278	932634	955809	1098530	0.837136	0.639547	0.671907	Up
Q13045	Protein flightless-1 homolog OS=Homo sapiens OX=9606 GN=FLII PE=1 SV=2	0.48648	0.001416	7902155	7262115	6465834	1.40632	1.23861	1.39335	Down
P04080	Cystatin-B OS=Homo sapiens OX=9606 GN=CSTB PE=1 SV=2	0.426592	4.49e-05	24097181	21519679	25402747	1.08005	1.24261	1.099	Down
Q9NV06	DDB1- and CUL4-associated factor 13 OS=Homo sapiens OX=9606 GN=DCAF13 PE=1 SV=2	0.33074	0.005223	402594	282369	274857	1.15767	1.38821	1.97555	Down
Q6P158	Putative ATP-dependent RNA helicase DHX57 OS=Homo sapiens OX=9606 GN=DHX57 PE=1 SV=2	0.227981	0.000769	281011		256631	1.53327	1.25386	1.57746	Down
Q9BQS8	FYVE and coiled-coil domain-containing protein 1 OS=Homo sapiens OX=9606 GN=FYCO1 PE=1 SV=3	2.52622	0.002454	329072	411676	483308	0.812858	0.675171	0.862726	Up
Q14376	UDP-glucose 4-epimerase OS=Homo sapiens OX=9606 GN=GALE PE=1 SV=2	0.471386	0.001446	3190131	2716147	3528528	1.44894	1.07009	1.30725	Down
O60879	Protein diaphanous homolog 2 OS=Homo sapiens OX=9606 GN=DIAPH2 PE=1 SV=1	20.1131	2.27e-05	33088100	28385965	24827148	0.172943	0.159801	0.213397	Up
Q9H4G4	Golgi-associated plant pathogenesis-related protein 1 OS=Homo sapiens OX=9606 GN=GLIPR2 PE=1 SV=3	3.01573	4.06e-05	18066068	17367115	20812998	0.654452	0.735736	0.628172	Up
Q9Y2I7	1-phosphatidylinositol 3-phosphate 5-kinase OS=Homo sapiens OX=9606 GN=PIKFYVE PE=1 SV=3	30.7248	1.87e-08	17513788	15831871	19099858	0.137847	0.129547	0.137145	Up
Q5VZ89	DENN domain-containing protein 4C OS=Homo sapiens OX=9606 GN=DENND4C PE=1 SV=3	0.461186	0.026017	146368	127970	287558	1.16716	0.932564	1.26747	Down
O75223	Gamma-glutamylcyclotransferase OS=Homo sapiens OX=9606 GN=GGCT PE=1 SV=1	0.223692	0.00047	4296051	4189579	3055698	1.2716	1.41451	1.3051	Down
Q6Y7W6	GRB10-interacting GYF protein 2 OS=Homo sapiens OX=9606 GN=GIGYF2 PE=1 SV=1	0.550025	0.004166	1166591	1323425	1434171	1.22967	1.05636	1.36095	Down
O14641	Segment polarity protein dishevelled homolog DVL-2 OS=Homo sapiens OX=9606 GN=DVL2 PE=1 SV=1	0.485612	0.007361	223488	289906	318313	1.30971	1.02594	0.991766	Down
Q9BVJ7	Dual specificity protein phosphatase 23 OS=Homo sapiens OX=9606 GN=DUSP23 PE=1 SV=1	0.146121	0.000248	177093	143401	257088	1.15135	1.04961	1.39173	Down
P52565	Rho GDP-dissociation inhibitor 1 OS=Homo sapiens OX=9606 GN=ARHGDIA PE=1 SV=3	0.498495	0.000193	56817407	44951714	60226970	1.18991	1.1194	1.21951	Down
P04150	Glucocorticoid receptor OS=Homo sapiens OX=9606 GN=NR3C1 PE=1 SV=1	0.061875	0.026927	124710	147278		1.10452	1.18127	1.18679	Down
Q96JB1	Dynein axonemal heavy chain 8 OS=Homo sapiens OX=9606 GN=DNAH8 PE=1 SV=2	32.3996	5.65e-06	124000000	127000000	119000000	0.151098	0.146785	0.113602	Up
P06733	Alpha-enolase OS=Homo sapiens OX=9606 GN=ENO1 PE=1 SV=2	0.576922	0.000672	264000000	273000000	302000000	1.15625	1.2125	1.05801	Down
O15371	Eukaryotic translation initiation factor 3 subunit D OS=Homo sapiens OX=9606 GN=EIF3D PE=1 SV=1	0.44812	0.000459	11207544	9831735	10907804	1.31125	1.16187	1.49859	Down
O95834	Echinoderm microtubule-associated protein-like 2 OS=Homo sapiens OX=9606 GN=EML2 PE=1 SV=1	0.258288	2.62e-05	1412045	1342823	1285710	1.20199	1.32607	1.28157	Down
Q9HC35	Echinoderm microtubule-associated protein-like 4 OS=Homo sapiens OX=9606 GN=EML4 PE=1 SV=3	0.556787	0.015603	7753472	11304866	10185657	1.19966	1.28264	1.07453	Down
Q96F86	Enhancer of mRNA-decapping protein 3 OS=Homo sapiens OX=9606 GN=EDC3 PE=1 SV=1	0.580907	0.030191	1059758	824658	1541574	1.09811	1.49386	1.23179	Down
P29692	Elongation factor 1-delta OS=Homo sapiens OX=9606 GN=EEF1D PE=1 SV=5	0.488873	0.000392	92414041	70290417	99675913	1.28926	1.27436	1.34978	Down
P00742	Coagulation factor X OS=Homo sapiens OX=9606 GN=F10 PE=1 SV=2	29.519	6.83e-05	14017550	11898321	12044519	0.077344	0.110784	0.150191	Up
Q00688	Peptidyl-prolyl cis-trans isomerase FKBP3 OS=Homo sapiens OX=9606 GN=FKBP3 PE=1 SV=1	0.267037	0.001089	18407685	10154238	12162611	1.26737	1.4124	1.3191	Down
O75955	Flotillin-1 OS=Homo sapiens OX=9606 GN=FLOT1 PE=1 SV=3	2.02345	2.21e-05	45925424	39676748	47505080	0.916122	0.877007	0.830717	Up
Q13630	GDP-L-fucose synthase OS=Homo sapiens OX=9606 GN=GFUS PE=1 SV=1	7.55348	9.02e-05	84430362	64370219	104000000	0.385848	0.472941	0.35914	Up
Q86V87	FHF complex subunit HOOK interacting protein 2B OS=Homo sapiens OX=9606 GN=FHIP2B PE=2 SV=2	0.462997	0.03732		370131	343688	1.35958	0.955881	1.59144	Down
Q9UNN5	FAS-associated factor 1 OS=Homo sapiens OX=9606 GN=FAF1 PE=1 SV=2	0.590025	0.004169	3306779	3052607		1.05157	1.25064	1.12099	Down
O95864	Acyl-CoA 6-desaturase OS=Homo sapiens OX=9606 GN=FADS2 PE=1 SV=1	2.7223	8.33e-05	6233857	6469898	7189180	0.810357	0.91212	0.792412	Up
Q9HAV0	Guanine nucleotide-binding protein subunit beta-4 OS=Homo sapiens OX=9606 GN=GNB4 PE=1 SV=3	5.12275	4.88e-07	245000000	236000000	270000000	0.55835	0.531997	0.558755	Up
O94808	Glutamine--fructose-6-phosphate aminotransferase [isomerizing] 2 OS=Homo sapiens OX=9606 GN=GFPT2 PE=1 SV=3	6.57804	1.21e-07	658000000	579000000	710000000	0.465914	0.480559	0.487177	Up
P35475	Alpha-L-iduronidase OS=Homo sapiens OX=9606 GN=IDUA PE=1 SV=2	1.57087	0.009991	2792779	2824200	2431658	0.476223	0.421895	0.492056	Up
Q9NQX7	Integral membrane protein 2C OS=Homo sapiens OX=9606 GN=ITM2C PE=1 SV=1	0.570275	0.001986	51343971	48034722	50822010	1.05833	1.32502	1.06877	Down
Q16774	Guanylate kinase OS=Homo sapiens OX=9606 GN=GUK1 PE=1 SV=2	0.37097	0.016479	1945318	1102133	814174	1.37067	1.19478	1.18399	Down
O00142	Thymidine kinase 2, mitochondrial OS=Homo sapiens OX=9606 GN=TK2 PE=1 SV=4	0.434437	0.008896	3008370	1631546	1742069	1.23393	1.24649	1.23922	Down
P46020	Phosphorylase b kinase regulatory subunit alpha, skeletal muscle isoform OS=Homo sapiens OX=9606 GN=PHKA1 PE=1 SV=2	2.02279	0.011042	2423240	3242500	2584303	0.720954	0.974728	0.815493	Up
Q16777	Histone H2A type 2-C OS=Homo sapiens OX=9606 GN=H2AC20 PE=1 SV=4	0.171593	1.69e-06	132000000	131000000	135000000	1.56735	1.64982	1.56712	Down
P62993	Growth factor receptor-bound protein 2 OS=Homo sapiens OX=9606 GN=GRB2 PE=1 SV=1	0.461017	0.007198	3741682	2047630	2537219	1.26937	1.24871	1.14519	Down
Q9UIJ7	GTP:AMP phosphotransferase AK3, mitochondrial OS=Homo sapiens OX=9606 GN=AK3 PE=1 SV=4	12.4328	0.000215	216000000	180000000	240000000	0.354854	0.24519	0.180466	Up
P05455	Lupus La protein OS=Homo sapiens OX=9606 GN=SSB PE=1 SV=2	2.54167	0.021173	161000000	313000000	191000000	0.861968	0.838136	0.830044	Up
O00214	Galectin-8 OS=Homo sapiens OX=9606 GN=LGALS8 PE=1 SV=4	19.6559	5.88e-05	70226844	66530488	67832592	0.199015	0.16076	0.283243	Up
O00468	Agrin OS=Homo sapiens OX=9606 GN=AGRN PE=1 SV=6	9.90334	2.02e-06	90645489	81676701	99960064	0.363741	0.368675	0.427195	Up
P55263	Adenosine kinase OS=Homo sapiens OX=9606 GN=ADK PE=1 SV=2	0.373133	0.003594	2696282	3999589	4206121	1.26774	1.34987	1.11559	Down
Q9NV96	Cell cycle control protein 50A OS=Homo sapiens OX=9606 GN=TMEM30A PE=1 SV=1	9.97213	0.000124	42312808	37842418	39493160	0.375531	0.348027	0.228858	Up
O95394	Phosphoacetylglucosamine mutase OS=Homo sapiens OX=9606 GN=PGM3 PE=1 SV=1	0.582255	3.1e-05	92765321	85773163	103000000	1.19562	1.14961	1.1264	Down
Q8TCZ2	CD99 antigen-like protein 2 OS=Homo sapiens OX=9606 GN=CD99L2 PE=1 SV=1	3.98949	0.002683	4044965	2304391	3549987	0.82218	0.50844	0.50071	Up
P29466	Caspase-1 OS=Homo sapiens OX=9606 GN=CASP1 PE=1 SV=1	11.3331	0.000244	19472464	16602426	20908666	0.390146	0.231936	0.20463	Up
O14497	AT-rich interactive domain-containing protein 1A OS=Homo sapiens OX=9606 GN=ARID1A PE=1 SV=3	0.308055	0.002305	371458	257243		1.09453	1.27616	1.31514	Down
Q9HCJ1	Progressive ankylosis protein homolog OS=Homo sapiens OX=9606 GN=ANKH PE=1 SV=2	4.13935	1.12e-05	2756080	2139529	2733057	0.591587	0.656398	0.624165	Up
Q01433	AMP deaminase 2 OS=Homo sapiens OX=9606 GN=AMPD2 PE=1 SV=2	0.652289	0.005993	6396548	6068174	5761179	0.910351	1.03428	0.856618	Down
Q92688	Acidic leucine-rich nuclear phosphoprotein 32 family member B OS=Homo sapiens OX=9606 GN=ANP32B PE=1 SV=1	0.109212	0.000432	1664825	1754448	3459377	1.68759	1.73532	1.6352	Down
P04114	Apolipoprotein B-100 OS=Homo sapiens OX=9606 GN=APOB PE=1 SV=2	11.2216	1.5e-05	10648711	9004260	9610637	0.275201	0.350897	0.264903	Up
Q9P2R3	Rabankyrin-5 OS=Homo sapiens OX=9606 GN=ANKFY1 PE=1 SV=2	1.66405	0.001046	16223281	15657747	20560666	0.790771	0.803214	0.811603	Up
P23634	Plasma membrane calcium-transporting ATPase 4 OS=Homo sapiens OX=9606 GN=ATP2B4 PE=1 SV=2	2.00187	0.000132	182000000	182000000	206000000	0.775336	0.875086	0.835159	Up
P24539	ATP synthase F(0) complex subunit B1, mitochondrial OS=Homo sapiens OX=9606 GN=ATP5PB PE=1 SV=2	1.99779	0.000925	72385841	60705226	90198003	0.826175	0.845053	0.789848	Up
Q9Y4P1	Cysteine protease ATG4B OS=Homo sapiens OX=9606 GN=ATG4B PE=1 SV=2	0.496129	0.000823	608353	606063	618588	1.15609	1.37517	1.44088	Down
O75390	Citrate synthase, mitochondrial OS=Homo sapiens OX=9606 GN=CS PE=1 SV=2	2.41903	3.56e-05	157000000	149000000	157000000	0.813628	0.908905	0.827866	Up
Q9H6B4	CXADR-like membrane protein OS=Homo sapiens OX=9606 GN=CLMP PE=1 SV=1	5.89819	2.93e-05	18820727	14178804	19219632	0.420997	0.515695	0.438325	Up
Q96BR5	Cytochrome c oxidase assembly factor 7 OS=Homo sapiens OX=9606 GN=COA7 PE=1 SV=2	12.5689	1.15e-05	23199364	15472268	22228657	0.270133	0.299769	0.281047	Up
Q15417	Calponin-3 OS=Homo sapiens OX=9606 GN=CNN3 PE=1 SV=1	0.165997	2.87e-05	8111435	5498784	7175378	1.11727	1.07012	1.15916	Down
P06576	ATP synthase subunit beta, mitochondrial OS=Homo sapiens OX=9606 GN=ATP5F1B PE=1 SV=3	1.55263	0.000143	713000000	684000000	750000000	0.954049	0.907211	0.98462	Up
Q9UBB4	Ataxin-10 OS=Homo sapiens OX=9606 GN=ATXN10 PE=1 SV=1	1.53862	0.00625	10665647	8930076	12755812	0.960123	1.09158	1.14261	Up
P39060	Collagen alpha-1(XVIII) chain OS=Homo sapiens OX=9606 GN=COL18A1 PE=1 SV=5	13.2579	8.94e-07	26144224	23981449	30486077	0.292001	0.291238	0.324332	Up
Q5RI15	Cytochrome c oxidase assembly protein COX20, mitochondrial OS=Homo sapiens OX=9606 GN=COX20 PE=1 SV=2	0.463321	0.003031	795018	829484	810548	1.51164	1.30864		Down
Q8TDN6	Ribosome biogenesis protein BRX1 homolog OS=Homo sapiens OX=9606 GN=BRIX1 PE=1 SV=2	0.093244	4.78e-07	911456	826563	943459	1.89669	1.65301	1.7668	Down
Q9H3K6	BolA-like protein 2 OS=Homo sapiens OX=9606 GN=BOLA2 PE=1 SV=1	0.477854	0.000274	3271584	3151773	2991237	1.08382	1.12564	1.1748	Down
Q9Y6D5	Brefeldin A-inhibited guanine nucleotide-exchange protein 2 OS=Homo sapiens OX=9606 GN=ARFGEF2 PE=1 SV=3	0.661605	0.047881	2524900	3743370	3268856	1.10817	1.26112	1.07329	Down
O95861	3'(2'),5'-bisphosphate nucleotidase 1 OS=Homo sapiens OX=9606 GN=BPNT1 PE=1 SV=1	0.304356	0.000955	7516778	7637385	6389095	1.42874	1.02229	1.29317	Down
P07711	Procathepsin L OS=Homo sapiens OX=9606 GN=CTSL PE=1 SV=2	0.149141	0.000772	590476	569715	357621	1.46203	1.12948	1.44342	Down
P49662	Caspase-4 OS=Homo sapiens OX=9606 GN=CASP4 PE=1 SV=1	0.31972	0.0025	290058	314085		1.00935	1.25991	1.27502	Down
Q8IX12	Cell division cycle and apoptosis regulator protein 1 OS=Homo sapiens OX=9606 GN=CCAR1 PE=1 SV=2	0.099282	5.52e-06	888513	736375	1056014	1.6819	1.68552	1.52371	Down
Q8N163	Cell cycle and apoptosis regulator protein 2 OS=Homo sapiens OX=9606 GN=CCAR2 PE=1 SV=2	0.376782	1.66e-06	7329299	6541679	7099281	1.51271	1.49007	1.52256	Down
Q96C86	m7GpppX diphosphatase OS=Homo sapiens OX=9606 GN=DCPS PE=1 SV=2	0.346575	0.000903	1139228	1412431	1239323	1.54613	1.31285	1.64125	Down
P55290	Cadherin-13 OS=Homo sapiens OX=9606 GN=CDH13 PE=1 SV=1	14.2545	0.0004	12350288	11658549	11510142	0.249367	0.116366	0.233678	Up
Q9Y6E2	Basic leucine zipper and W2 domain-containing protein 2 OS=Homo sapiens OX=9606 GN=BZW2 PE=1 SV=1	3.07476	0.000153	35325508	33890986	33300034	0.635103	0.787054	0.660741	Up
Q7L1Q6	Basic leucine zipper and W2 domain-containing protein 1 OS=Homo sapiens OX=9606 GN=BZW1 PE=1 SV=1	4.67109	3.24e-05	142000000	116000000	155000000	0.505519	0.617154	0.594156	Up
Q9UKY7	Protein CDV3 homolog OS=Homo sapiens OX=9606 GN=CDV3 PE=1 SV=1	0.174573	0.000156	2387621	1638760	2920812	1.48787	1.52365	1.51329	Down
Q99613	Eukaryotic translation initiation factor 3 subunit C OS=Homo sapiens OX=9606 GN=EIF3C PE=1 SV=1	3.43073	1.47e-06	173000000	159000000	184000000	0.71784	0.714639	0.66251	Up
Q7L5Y1	Mitochondrial enolase superfamily member 1 OS=Homo sapiens OX=9606 GN=ENOSF1 PE=1 SV=1	6.46547	0.005547	2839118	2296166		0.404576	0.527708	0.262906	Up
P53396	ATP-citrate synthase OS=Homo sapiens OX=9606 GN=ACLY PE=1 SV=3	4.52557	1.37e-05	1130000000	879000000	985000000	0.60421	0.654314	0.605444	Up
Q8NFV4	Protein ABHD11 OS=Homo sapiens OX=9606 GN=ABHD11 PE=1 SV=1	0.467363	0.009298	975145	1526169	1487232	1.43	1.36973	1.519	Down
Q13085	Acetyl-CoA carboxylase 1 OS=Homo sapiens OX=9606 GN=ACACA PE=1 SV=2	0.450389	0.001178	2387339	1726877	2197124	1.3559	1.16093	1.49436	Down
Q96K17	Transcription factor BTF3 homolog 4 OS=Homo sapiens OX=9606 GN=BTF3L4 PE=1 SV=1	0.264164	0.000131	2822633	2170700	3435505	1.36665	1.36784	1.31097	Down
Q96BJ3	Axin interactor, dorsalization-associated protein OS=Homo sapiens OX=9606 GN=AIDA PE=1 SV=1	2.19729	0.000611	10969053	9510601	11118458	0.631554	0.658041	0.818464	Up
P00352	Aldehyde dehydrogenase 1A1 OS=Homo sapiens OX=9606 GN=ALDH1A1 PE=1 SV=2	0.355731	0.00017	11728632	9061623	11410840	1.78124	1.52768	1.88012	Down
Q02040	A-kinase anchor protein 17A OS=Homo sapiens OX=9606 GN=AKAP17A PE=1 SV=2	0.224897	1.46e-05	15525506	13118788	14471102	1.34478	1.23128	1.12915	Down
Q9UL18	Protein argonaute-1 OS=Homo sapiens OX=9606 GN=AGO1 PE=1 SV=3	0.090862	0.000512	226264	453725	414574	1.28315	1.20457	1.25179	Down
Q8N8A2	Serine/threonine-protein phosphatase 6 regulatory ankyrin repeat subunit B OS=Homo sapiens OX=9606 GN=ANKRD44 PE=1 SV=3	0.38065	0.014446	416868	215782	576017	1.05856	0.973098	1.02493	Down
P55212	Caspase-6 OS=Homo sapiens OX=9606 GN=CASP6 PE=1 SV=2	20.1004	0.000354	96065712	109000000	106000000	0.218131	0.104984	0.241309	Up
P51636	Caveolin-2 OS=Homo sapiens OX=9606 GN=CAV2 PE=1 SV=2	2.7723	0.004668	635099		649973	0.714936	0.549419	0.505324	Up
Q969G5	Caveolae-associated protein 3 OS=Homo sapiens OX=9606 GN=CAVIN3 PE=1 SV=3	2.55772	6.43e-06	81238195	79589694	89593847	0.807428	0.816373	0.850045	Up
Q8IY21	Probable ATP-dependent RNA helicase DDX60 OS=Homo sapiens OX=9606 GN=DDX60 PE=1 SV=3	0.404382	0.009692	687550	930705	1428251	0.875468	0.900531	0.830745	Down
Q5H9U9	Probable ATP-dependent RNA helicase DDX60-like OS=Homo sapiens OX=9606 GN=DDX60L PE=2 SV=2	25.9252	5.53e-07	38788615	39949112	44482860	0.149794	0.16432	0.143966	Up
Q96JM3	Chromosome alignment-maintaining phosphoprotein 1 OS=Homo sapiens OX=9606 GN=CHAMP1 PE=1 SV=2	0.090214	0.001891	196397	143274		1.60583	0.969318	0.978464	Down
P36222	Chitinase-3-like protein 1 OS=Homo sapiens OX=9606 GN=CHI3L1 PE=1 SV=2	1.55939	0.040403	3436434	3062175	2883260	0.079794	0.055133	0.085671	Up
P86790	Vacuolar fusion protein CCZ1 homolog B OS=Homo sapiens OX=9606 GN=CCZ1B PE=1 SV=1	0.364154	0.004749	341292	304484	594506	1.20448	1.16134	1.39345	Down
Q9P2E5	Chondroitin sulfate glucuronyltransferase OS=Homo sapiens OX=9606 GN=CHPF2 PE=2 SV=2	1.82417	0.012645	5622860	7128630	5716830	0.698888	0.574278	0.717963	Up
P14209	CD99 antigen OS=Homo sapiens OX=9606 GN=CD99 PE=1 SV=1	2.58952	0.000379	26053337	25199639	23745581	0.901505	0.843132	0.729427	Up
Q9P2I0	Cleavage and polyadenylation specificity factor subunit 2 OS=Homo sapiens OX=9606 GN=CPSF2 PE=1 SV=2	0.388955	0.001629	1519649	1836672	2264333	1.30467	1.45106	1.18756	Down
Q9Y2V7	Conserved oligomeric Golgi complex subunit 6 OS=Homo sapiens OX=9606 GN=COG6 PE=1 SV=2	0.344355	0.000144	1362357	1414949	1567210	1.18259	1.15427	1.40252	Down
Q9UHY7	Enolase-phosphatase E1 OS=Homo sapiens OX=9606 GN=ENOPH1 PE=1 SV=1	0.439932	0.00057	1604563	1810856	2069746	1.09122	1.15072	1.23517	Down
O95163	Elongator complex protein 1 OS=Homo sapiens OX=9606 GN=ELP1 PE=1 SV=3	2.32257	0.004191	6042531	3408924	5593918	0.869756	0.891073	0.882178	Up
O14681	Etoposide-induced protein 2.4 homolog OS=Homo sapiens OX=9606 GN=EI24 PE=1 SV=4	2.01366	0.001421	5458902	4155380	4363201	0.900865	0.888668	0.779925	Up
Q9H0B8	Cysteine-rich secretory protein LCCL domain-containing 2 OS=Homo sapiens OX=9606 GN=CRISPLD2 PE=2 SV=1	9.21453	4.35e-06	23489348	24569401	23331570	0.275263	0.296805	0.273073	Up
P49711	Transcriptional repressor CTCF OS=Homo sapiens OX=9606 GN=CTCF PE=1 SV=1	0.033549	0.00141		3340.11	7571.77	1.05924	1.48918	1.57937	Down
P35221	Catenin alpha-1 OS=Homo sapiens OX=9606 GN=CTNNA1 PE=1 SV=1	3.20081	1.24e-07	240000000	211000000	238000000	0.705926	0.699296	0.688674	Up
P06132	Uroporphyrinogen decarboxylase OS=Homo sapiens OX=9606 GN=UROD PE=1 SV=2	0.483811	0.001367	4737630	3415422	5293539	1.39459	1.33864	1.27313	Down
Q9H0S4	Probable ATP-dependent RNA helicase DDX47 OS=Homo sapiens OX=9606 GN=DDX47 PE=1 SV=1	0.264643	0.001018	220649		230582	1.48354	1.52995	1.91085	Down
Q96MX6	Dynein axonemal assembly factor 10 OS=Homo sapiens OX=9606 GN=DNAAF10 PE=1 SV=1	0.309264	0.006662	472545	269755	522412	1.97998	1.49106	1.14471	Down
P18858	DNA ligase 1 OS=Homo sapiens OX=9606 GN=LIG1 PE=1 SV=1	0.327774	0.000352	85282.6	57800.8	77662.3	1.42959	1.56347	1.73979	Down
Q9H3P7	Golgi resident protein GCP60 OS=Homo sapiens OX=9606 GN=ACBD3 PE=1 SV=4	0.299918	8.29e-07	7691361	6696837	7783779	1.26945	1.36544	1.30441	Down
P32456	Guanylate-binding protein 2 OS=Homo sapiens OX=9606 GN=GBP2 PE=1 SV=3	0.41467	0.032534	318242	441525	921642	1.05811	0.918587	1.03853	Down
Q9UJY5	ADP-ribosylation factor-binding protein GGA1 OS=Homo sapiens OX=9606 GN=GGA1 PE=1 SV=1	0.186621	0.000186	272568		262946	1.19445	1.33601	1.11255	Down
Q9UFH2	Dynein axonemal heavy chain 17 OS=Homo sapiens OX=9606 GN=DNAH17 PE=1 SV=3	23.1988	1.81e-05	7798361	8019839	6754925	0.171712	0.221481	0.163	Up
Q8IYI6	Exocyst complex component 8 OS=Homo sapiens OX=9606 GN=EXOC8 PE=1 SV=2	0.489643	0.002454	4787016	4713213	6458986	1.29838	1.3164	1.05574	Down
P02751	Fibronectin OS=Homo sapiens OX=9606 GN=FN1 PE=1 SV=5	2.36279	4.64e-06	2160000000	2040000000	2380000000	0.794443	0.826512	0.783213	Up
Q9Y2Q3	Glutathione S-transferase kappa 1 OS=Homo sapiens OX=9606 GN=GSTK1 PE=1 SV=3	1.70275	0.000315	39058139	32204409	40634032	0.898373	0.852165	0.963082	Up
P28161	Glutathione S-transferase Mu 2 OS=Homo sapiens OX=9606 GN=GSTM2 PE=1 SV=2	0.30436	0.003033	3396520	2629860	5643799	1.08748	1.03017	0.955889	Down
P21266	Glutathione S-transferase Mu 3 OS=Homo sapiens OX=9606 GN=GSTM3 PE=1 SV=3	0.657093	5.39e-06	15680389	14200284	15789613	0.892721	0.873005	0.879026	Down
P78417	Glutathione S-transferase omega-1 OS=Homo sapiens OX=9606 GN=GSTO1 PE=1 SV=2	0.531171	0.001075	73940891	55414523	81977646	1.03105	1.00169	0.98333	Down
P0CAP2	DNA-directed RNA polymerase II subunit GRINL1A OS=Homo sapiens OX=9606 GN=POLR2M PE=1 SV=1	4.01622	0.033878	4191957	3659819	4263747	1.11836	1.02385	0.237463	Up
P09211	Glutathione S-transferase P OS=Homo sapiens OX=9606 GN=GSTP1 PE=1 SV=2	0.597394	0.003155	31699829	32534753	43118942	1.03853	0.957287	1	Down
Q9P1F3	Costars family protein ABRACL OS=Homo sapiens OX=9606 GN=ABRACL PE=1 SV=1	0.45795	0.003218	2781616	2051623	2838540	1.28208	1.08686	1.56273	Down
P56378	ATP synthase subunit ATP5MJ, mitochondrial OS=Homo sapiens OX=9606 GN=ATP5MJ PE=1 SV=1	1.58287	0.033313	14861189	11478669	11370337	0.838556	0.703074	1.05284	Up
Q676U5	Autophagy-related protein 16-1 OS=Homo sapiens OX=9606 GN=ATG16L1 PE=1 SV=2	0.41433	0.000269	930587	857764	853957	1.33194	1.56225	1.5951	Down
P61981	14-3-3 protein gamma OS=Homo sapiens OX=9606 GN=YWHAG PE=1 SV=2	2.06177	0.002272	114000000	121000000	98343834	0.856137	0.816702	0.803699	Up
O95336	6-phosphogluconolactonase OS=Homo sapiens OX=9606 GN=PGLS PE=1 SV=2	0.325905	0.000554	5307906	6372146	7831841	1.18927	1.23277	1.11464	Down
P55789	FAD-linked sulfhydryl oxidase ALR OS=Homo sapiens OX=9606 GN=GFER PE=1 SV=2	18.9435	0.000206	7455223	7325124	7142632	0.320152	0.163085	0.161811	Up
P05091	Aldehyde dehydrogenase, mitochondrial OS=Homo sapiens OX=9606 GN=ALDH2 PE=1 SV=2	0.406071	1.53e-05	18805905	18561765	21158207	1.2448	1.33661	1.29584	Down
P09972	Fructose-bisphosphate aldolase C OS=Homo sapiens OX=9606 GN=ALDOC PE=1 SV=2	0.550759	1.25e-05	9120942	7702559	9046796	1.03164	1.04168	0.996408	Down
O95433	Activator of 90 kDa heat shock protein ATPase homolog 1 OS=Homo sapiens OX=9606 GN=AHSA1 PE=1 SV=1	0.470578	0.010231	7944796	7203680	13179197	1.34458	1.06991	1.25067	Down
Q96B36	Proline-rich AKT1 substrate 1 OS=Homo sapiens OX=9606 GN=AKT1S1 PE=1 SV=1	0.654302	0.016251	978379	820589		1.30248	1.40004	1.12801	Down
P15121	Aldo-keto reductase family 1 member B1 OS=Homo sapiens OX=9606 GN=AKR1B1 PE=1 SV=3	0.446145	0.000195	31267359	25120290	35289106	0.813339	0.835848	0.881281	Down
Q86SJ2	Amphoterin-induced protein 2 OS=Homo sapiens OX=9606 GN=AMIGO2 PE=1 SV=1	2.07219	0.000838	1561689	1448016	1767377	0.55832	0.721926	0.67682	Up
Q04828	Aldo-keto reductase family 1 member C1 OS=Homo sapiens OX=9606 GN=AKR1C1 PE=1 SV=1	0.450602	0.000502	10936241	10903992	9916970	0.881557	0.777903	0.821398	Down
Q03154	Aminoacylase-1 OS=Homo sapiens OX=9606 GN=ACY1 PE=1 SV=1	0.103513	0.025524	897344	61592.5	532848	1.16243	1.19244	1.15369	Down
O43823	A-kinase anchor protein 8 OS=Homo sapiens OX=9606 GN=AKAP8 PE=1 SV=1	0.30756	0.001187	1126359	678468	1140846	1.198	1.49729	1.3467	Down
P48960	Adhesion G protein-coupled receptor E5 OS=Homo sapiens OX=9606 GN=ADGRE5 PE=1 SV=4	2.74559	2.38e-05	14561162	12400828	13775827	0.849871	0.958467	0.936348	Up
Q9NP61	ADP-ribosylation factor GTPase-activating protein 3 OS=Homo sapiens OX=9606 GN=ARFGAP3 PE=1 SV=1	0.164534	0.001122	2393452	2413658	1367404	1.35408	1.25981	1.31834	Down
O15085	Rho guanine nucleotide exchange factor 11 OS=Homo sapiens OX=9606 GN=ARHGEF11 PE=1 SV=1	1.8466	0.030179		235761	243888	0.630773	0.958512	0.776194	Up
Q96P48	Arf-GAP with Rho-GAP domain, ANK repeat and PH domain-containing protein 1 OS=Homo sapiens OX=9606 GN=ARAP1 PE=1 SV=3	0.490004	0.023305	549509	971357	639112	1.08739	1.07701	0.973268	Down
P25098	Beta-adrenergic receptor kinase 1 OS=Homo sapiens OX=9606 GN=GRK2 PE=1 SV=2	0.262003	0.036822	1162310	1170551	299392	1.19011	1.63626	1.48622	Down
O75179	Ankyrin repeat domain-containing protein 17 OS=Homo sapiens OX=9606 GN=ANKRD17 PE=1 SV=3	0.222723	0.005215	356757	780674	699874	1.12123	1.55864	1.32736	Down
Q99873	Protein arginine N-methyltransferase 1 OS=Homo sapiens OX=9606 GN=PRMT1 PE=1 SV=3	1.85655	6.57e-05	147000000	135000000	152000000	0.964686	0.891739	0.855826	Up
Q6P1N0	Coiled-coil and C2 domain-containing protein 1A OS=Homo sapiens OX=9606 GN=CC2D1A PE=1 SV=1	0.379401	0.02475	468042	1071758	1132415	1.33648	1.34937	1.28053	Down
Q8TER5	Rho guanine nucleotide exchange factor 40 OS=Homo sapiens OX=9606 GN=ARHGEF40 PE=1 SV=3	0.29247	0.005369	291228	157159	375687	1.65112	1.30678	1.27927	Down
Q96CW1	AP-2 complex subunit mu OS=Homo sapiens OX=9606 GN=AP2M1 PE=1 SV=2	3.73907	6.41e-05	717000000	556000000	630000000	0.633582	0.530603	0.616833	Up
Q9UQN3	Charged multivesicular body protein 2b OS=Homo sapiens OX=9606 GN=CHMP2B PE=1 SV=1	1.64812	0.022633	2491035	2475248	2789786	0.821484	1.15921	0.724046	Up
Q9BTT0	Acidic leucine-rich nuclear phosphoprotein 32 family member E OS=Homo sapiens OX=9606 GN=ANP32E PE=1 SV=1	0.114972	0.000155	711168	400884	607699	2.06902	1.57814	1.75794	Down
P04083	Annexin A1 OS=Homo sapiens OX=9606 GN=ANXA1 PE=1 SV=2	4.33946	1.38e-06	1800000000	1710000000	1780000000	0.636705	0.654716	0.623395	Up
Q96DG6	Carboxymethylenebutenolidase homolog OS=Homo sapiens OX=9606 GN=CMBL PE=1 SV=1	0.554845	0.00064	1932349	1797231	2086565	1.09174	1.0324	1.25943	Down
O43809	Cleavage and polyadenylation specificity factor subunit 5 OS=Homo sapiens OX=9606 GN=NUDT21 PE=1 SV=1	0.039262	6.99e-07	738067	624136	694703	1.66272	1.48341	1.77787	Down
Q14692	Ribosome biogenesis protein BMS1 homolog OS=Homo sapiens OX=9606 GN=BMS1 PE=1 SV=1	8.69101	3.38e-07	35315251	34731212	36881197	0.36975	0.350907	0.367061	Up
Q15582	Transforming growth factor-beta-induced protein ig-h3 OS=Homo sapiens OX=9606 GN=TGFBI PE=1 SV=1	1.59957	0.000146	102000000	97976136	103000000	0.783912	0.741937	0.781409	Up
Q8IVM0	Coiled-coil domain-containing protein 50 OS=Homo sapiens OX=9606 GN=CCDC50 PE=1 SV=1	0.440413	0.000409	6520170	5658697	5321242	1.44134	1.45195	1.51324	Down
Q8N7R7	Cyclin-Y-like protein 1 OS=Homo sapiens OX=9606 GN=CCNYL1 PE=1 SV=2	2.64972	0.013975	8264954	7856924	9449050	0.936794	0.784248	0.418023	Up
Q9UHD1	Cysteine and histidine-rich domain-containing protein 1 OS=Homo sapiens OX=9606 GN=CHORDC1 PE=1 SV=2	0.301114	0.000217	2687088	3220121	3607058	1.33306	1.30247	1.40908	Down
P21926	CD9 antigen OS=Homo sapiens OX=9606 GN=CD9 PE=1 SV=4	6.01964	5.42e-06	23606515	23836002	26568546	0.546265	0.475013	0.533445	Up
Q9ULG6	Cell cycle progression protein 1 OS=Homo sapiens OX=9606 GN=CCPG1 PE=1 SV=3	4.0599	0.000133	11071127	12454849	12753409	0.595188	0.488588	0.472495	Up
Q8ND76	Cyclin-Y OS=Homo sapiens OX=9606 GN=CCNY PE=1 SV=2	4.31755	0.000293	2109152	1707847	2519409	0.617508	0.482805	0.439044	Up
Q9P299	Coatomer subunit zeta-2 OS=Homo sapiens OX=9606 GN=COPZ2 PE=2 SV=1	0.509138	0.000216	5032662	3772094	4867300	1.11769	1.10444	1.09451	Down
Q9BT78	COP9 signalosome complex subunit 4 OS=Homo sapiens OX=9606 GN=COPS4 PE=1 SV=1	2.25454	0.000234	58291758	58419036	55251625	0.787312	0.872565	0.833892	Up
P22413	Ectonucleotide pyrophosphatase/phosphodiesterase family member 1 OS=Homo sapiens OX=9606 GN=ENPP1 PE=1 SV=2	6.12063	2.44e-05	54221739	49279787	49042132	0.581761	0.462288	0.509927	Up
O14936	Peripheral plasma membrane protein CASK OS=Homo sapiens OX=9606 GN=CASK PE=1 SV=3	6.58262	4.94e-06	35303191	31746231	35896774	0.327537	0.358543	0.398389	Up
P46108	Adapter molecule crk OS=Homo sapiens OX=9606 GN=CRK PE=1 SV=2	0.259378	0.000316	1278045	1092230	919172	1.10031	1.20452	1.13064	Down
P99999	Cytochrome c OS=Homo sapiens OX=9606 GN=CYCS PE=1 SV=2	0.636817	0.002385	37178816	30011317	43474109	1.20004	1.19289	1.16102	Down
Q13618	Cullin-3 OS=Homo sapiens OX=9606 GN=CUL3 PE=1 SV=2	1.57972	0.002123	11022073	10733487	13061684	0.882326	0.790427	0.944425	Up
P50402	Emerin OS=Homo sapiens OX=9606 GN=EMD PE=1 SV=1	0.253057	2.08e-05	9042162	8696430	9174137	1.29811	1.54739	1.35502	Down
Q9UBI6	Guanine nucleotide-binding protein G(I)/G(S)/G(O) subunit gamma-12 OS=Homo sapiens OX=9606 GN=GNG12 PE=1 SV=3	4.06125	2.23e-05	28857186	25115780	31489668	0.496793	0.602523	0.566209	Up
O14879	Interferon-induced protein with tetratricopeptide repeats 3 OS=Homo sapiens OX=9606 GN=IFIT3 PE=1 SV=1	1.56014	1.99e-05	72755184	68293158	77491417	0.800242	0.779584	0.818313	Up
Q9H4A6	Golgi phosphoprotein 3 OS=Homo sapiens OX=9606 GN=GOLPH3 PE=1 SV=1	0.372782	0.013616	1034862	1849061	1248621	1.34603	0.978876	1.46321	Down
P23229	Integrin alpha-6 OS=Homo sapiens OX=9606 GN=ITGA6 PE=1 SV=5	5.94583	0.000446	7502096	8434085	9010409	0.815183	0.511836	0.821517	Up
Q9Y450	HBS1-like protein OS=Homo sapiens OX=9606 GN=HBS1L PE=1 SV=1	0.538482	0.001675	5539615	3734696	5064911	1.232	1.21421	1.23977	Down
O43824	Putative GTP-binding protein 6 OS=Homo sapiens OX=9606 GN=GTPBP6 PE=1 SV=4	2.9001	5.9e-06	4750128	4570678	4749168	0.78265	0.812154	0.81745	Up
Q9NRG9	Aladin OS=Homo sapiens OX=9606 GN=AAAS PE=1 SV=1	0.236447	0.003567	263894	209107	530483	1.46064	1.51135	1.4262	Down
Q86V21	Acetoacetyl-CoA synthetase OS=Homo sapiens OX=9606 GN=AACS PE=1 SV=1	2.43858	0.000145	16069765	14279536	14946828	0.854277	0.844556	0.995284	Up
Q13155	Aminoacyl tRNA synthase complex-interacting multifunctional protein 2 OS=Homo sapiens OX=9606 GN=AIMP2 PE=1 SV=2	0.570495	0.000274	9057415	9013344	10874445	1.26906	1.19955	1.21726	Down
Q02952	A-kinase anchor protein 12 OS=Homo sapiens OX=9606 GN=AKAP12 PE=1 SV=4	0.654505	0.012499	8612352	5630462	6762459	1.28883	1.23548	1.27162	Down
Q8IVF2	Protein AHNAK2 OS=Homo sapiens OX=9606 GN=AHNAK2 PE=1 SV=2	1.61248	0.003725	24186296	21801076	31491139	1.17842	1.11424	1.11454	Up
Q8IUX7	Adipocyte enhancer-binding protein 1 OS=Homo sapiens OX=9606 GN=AEBP1 PE=1 SV=1	0.534215	0.000815	4401583	3408157	4953776	1.28626	1.32422	1.25196	Down
P08758	Annexin A5 OS=Homo sapiens OX=9606 GN=ANXA5 PE=1 SV=2	5.12463	2.2e-08	3100000000	2730000000	3240000000	0.450821	0.440637	0.45569	Up
P50995	Annexin A11 OS=Homo sapiens OX=9606 GN=ANXA11 PE=1 SV=1	3.15014	2.38e-05	141000000	137000000	134000000	0.69255	0.681915	0.652771	Up
Q9BY76	Angiopoietin-related protein 4 OS=Homo sapiens OX=9606 GN=ANGPTL4 PE=1 SV=2	6.92386	8.74e-05	6465160	7086061	7464511	0.36805	0.411441	0.287271	Up
Q8NBU5	Outer mitochondrial transmembrane helix translocase OS=Homo sapiens OX=9606 GN=ATAD1 PE=1 SV=1	13.3866	0.000101	303000000	260000000	222000000	0.280307	0.297985	0.197513	Up
Q00536	Cyclin-dependent kinase 16 OS=Homo sapiens OX=9606 GN=CDK16 PE=1 SV=1	0.546321	0.044723	405049	319972	344228	1.90059	1.04812	1.11496	Down
O00622	CCN family member 1 OS=Homo sapiens OX=9606 GN=CCN1 PE=1 SV=1	2.38635	0.000376	12036389	13294748	15731722	0.821039	0.897361	0.84786	Up
Q5T7V8	RAB6-interacting golgin OS=Homo sapiens OX=9606 GN=GORAB PE=1 SV=2	1.71871	0.007583	181379		158338	0.90189	0.804692	0.787691	Up
Q9H8Y8	Golgi reassembly-stacking protein 2 OS=Homo sapiens OX=9606 GN=GORASP2 PE=1 SV=3	0.505717	0.007651	3436303	3307609	3903202	1.14731	0.824871	1.27473	Down
Q96IJ6	Mannose-1-phosphate guanyltransferase alpha OS=Homo sapiens OX=9606 GN=GMPPA PE=1 SV=1	0.527345	0.000698	11208938	9109252	13242247	1.20713	1.17066	1.22167	Down
Q9P2T1	GMP reductase 2 OS=Homo sapiens OX=9606 GN=GMPR2 PE=1 SV=1	0.233292	0.000447	1934245	2420874	1844986	1.41338	1.19411	1.19683	Down
O94925	Glutaminase kidney isoform, mitochondrial OS=Homo sapiens OX=9606 GN=GLS PE=1 SV=1	1.59511	0.000268	136000000	119000000	125000000	1.11913	1.065	1.07272	Up
P35754	Glutaredoxin-1 OS=Homo sapiens OX=9606 GN=GLRX PE=1 SV=2	0.303161	2.98e-05	2686975	2149121	2386585	1.14316	1.03353	1.13591	Down
P29317	Ephrin type-A receptor 2 OS=Homo sapiens OX=9606 GN=EPHA2 PE=1 SV=2	2.92352	2.16e-06	124000000	105000000	132000000	0.800182	0.822541	0.790929	Up
Q14320	Protein FAM50A OS=Homo sapiens OX=9606 GN=FAM50A PE=1 SV=2	20.2121	5.9e-08	996000000	916000000	1070000000	0.208282	0.189953	0.193228	Up
P13804	Electron transfer flavoprotein subunit alpha, mitochondrial OS=Homo sapiens OX=9606 GN=ETFA PE=1 SV=1	0.518885	0.001581	59841012	56326413	58398367	1.1353	1.38987	1.06886	Down
Q8IVF7	Formin-like protein 3 OS=Homo sapiens OX=9606 GN=FMNL3 PE=1 SV=3	2.24092	0.000296	4985129	3877323	4359590	0.804185	0.765494	0.887556	Up
Q9NYL4	Peptidyl-prolyl cis-trans isomerase FKBP11 OS=Homo sapiens OX=9606 GN=FKBP11 PE=1 SV=1	8.41574	8.84e-07	484000000	486000000	558000000	0.338896	0.320779	0.34412	Up
O60506	Heterogeneous nuclear ribonucleoprotein Q OS=Homo sapiens OX=9606 GN=SYNCRIP PE=1 SV=2	0.297368	1.58e-05	19106073	16507454	22065268	1.44007	1.46645	1.36536	Down
P09960	Leukotriene A-4 hydrolase OS=Homo sapiens OX=9606 GN=LTA4H PE=1 SV=2	0.510988	7.66e-05	17589845	13785397	16576496	1.15996	1.1463	1.15	Down
P04439	HLA class I histocompatibility antigen, A alpha chain OS=Homo sapiens OX=9606 GN=HLA-A PE=1 SV=2	3.77903	0.000202	218000000	184000000	222000000	0.343472	0.487306	0.416815	Up
P55010	Eukaryotic translation initiation factor 5 OS=Homo sapiens OX=9606 GN=EIF5 PE=1 SV=2	0.578524	0.004487	15261797	15622758	13219680	1.32012	1.27477	1.43041	Down
P56537	Eukaryotic translation initiation factor 6 OS=Homo sapiens OX=9606 GN=EIF6 PE=1 SV=1	0.300804	0.000408	3476392	2891604	3889445	1.78096	1.25837	1.46335	Down
P14735	Insulin-degrading enzyme OS=Homo sapiens OX=9606 GN=IDE PE=1 SV=4	0.507893	0.001842	6110103	6593995	7673449	1.11485	1.20106	1.40291	Down
P54105	Methylosome subunit pICln OS=Homo sapiens OX=9606 GN=CLNS1A PE=1 SV=1	0.603056	0.024595	730518	671047		0.989524	1.31926	1.01865	Down
Q07954	Prolow-density lipoprotein receptor-related protein 1 OS=Homo sapiens OX=9606 GN=LRP1 PE=1 SV=2	2.32494	4.63e-06	626000000	559000000	676000000	0.698765	0.746279	0.706764	Up
O43324	Eukaryotic translation elongation factor 1 epsilon-1 OS=Homo sapiens OX=9606 GN=EEF1E1 PE=1 SV=1	0.442002	0.010599	3225850	2687391	5616508	1.15575	1.15529	1.23994	Down
P33908	Mannosyl-oligosaccharide 1,2-alpha-mannosidase IA OS=Homo sapiens OX=9606 GN=MAN1A1 PE=1 SV=3	2.73146	0.013362	463835	485303		0.412438	0.456031		Up
A0A0U1RRL7	Protein MMP24OS OS=Homo sapiens OX=9606 GN=MMP24OS PE=1 SV=1	0.520673	0.004466	515140	415720		1.23744	1.13592	1.38422	Down
Q8NC56	LEM domain-containing protein 2 OS=Homo sapiens OX=9606 GN=LEMD2 PE=1 SV=1	0.64168	0.026731	8539145	7503224	5929469	1.07042	1.03413	1.15645	Down
Q86UP2	Kinectin OS=Homo sapiens OX=9606 GN=KTN1 PE=1 SV=1	0.447008	0.003799	27087650	24339351	18906390	1.36073	1.23457	1.22657	Down
P33991	DNA replication licensing factor MCM4 OS=Homo sapiens OX=9606 GN=MCM4 PE=1 SV=5	0.209754	0.001378	2155232	983572	1519338	2.52756	2.16877	2.20983	Down
Q7Z434	Mitochondrial antiviral-signaling protein OS=Homo sapiens OX=9606 GN=MAVS PE=1 SV=2	0.228071	0.004366	1196224	2651681	2135329	1.48545	1.29939	1.3974	Down
Q8N653	Leucine-zipper-like transcriptional regulator 1 OS=Homo sapiens OX=9606 GN=LZTR1 PE=1 SV=2	0.376817	0.003957	112186	117955	141121	0.915552	1.12344	1.52814	Down
Q9Y316	Protein MEMO1 OS=Homo sapiens OX=9606 GN=MEMO1 PE=1 SV=1	11.3522	8.62e-06	93731230	107000000	99899425	0.275431	0.303939	0.267894	Up
P19338	Nucleolin OS=Homo sapiens OX=9606 GN=NCL PE=1 SV=3	0.298168	9.24e-07	78653383	70148339	78493316	1.63965	1.65246	1.54588	Down
Q9BV86	N-terminal Xaa-Pro-Lys N-methyltransferase 1 OS=Homo sapiens OX=9606 GN=NTMT1 PE=1 SV=3	3.48892	0.000247	11197856	10748479	9574505	0.832449	0.681836	0.689219	Up
O14950	Myosin regulatory light chain 12B OS=Homo sapiens OX=9606 GN=MYL12B PE=1 SV=2	0.626383	6.92e-06	190000000	168000000	200000000	1.06404	1.10985	1.09337	Down
P53634	Dipeptidyl peptidase 1 OS=Homo sapiens OX=9606 GN=CTSC PE=1 SV=2	0.301443	0.000735	1357340	1786513	1592176	1.17459	0.948008	1.10802	Down
Q9H5V8	CUB domain-containing protein 1 OS=Homo sapiens OX=9606 GN=CDCP1 PE=1 SV=3	2.12835	0.005575	17380340	14461365	23151400	0.817151	0.596016	0.77445	Up
P13987	CD59 glycoprotein OS=Homo sapiens OX=9606 GN=CD59 PE=1 SV=1	5.72879	6.79e-06	166000000	143000000	174000000	0.53621	0.446585	0.469201	Up
P60033	CD81 antigen OS=Homo sapiens OX=9606 GN=CD81 PE=1 SV=1	4.03689	7.52e-05	32470905	37548164	35735520	0.656954	0.594814	0.65833	Up
Q5EBM0	UMP-CMP kinase 2, mitochondrial OS=Homo sapiens OX=9606 GN=CMPK2 PE=1 SV=3	0.282355	0.005873	337106	371171	785989	1.20044	1.15232	1.0379	Down
Q96KP4	Cytosolic non-specific dipeptidase OS=Homo sapiens OX=9606 GN=CNDP2 PE=1 SV=2	0.474754	8.42e-05	11896950	9814151	10640584	1.27325	1.30821	1.35168	Down
P51911	Calponin-1 OS=Homo sapiens OX=9606 GN=CNN1 PE=1 SV=2	0.150262	0.003199	3604088	1111496	1895631	0.926818	1.04258	1.06235	Down
Q12882	Dihydropyrimidine dehydrogenase [NADP(+)] OS=Homo sapiens OX=9606 GN=DPYD PE=1 SV=2	0.388704	0.000356	2684710	1815934	2322528	1.08534	1.07696	1.13807	Down
P05997	Collagen alpha-2(V) chain OS=Homo sapiens OX=9606 GN=COL5A2 PE=1 SV=3	0.524643	0.000263	15204122	13340305	13633559	1.37636	1.33773	1.47358	Down
P12109	Collagen alpha-1(VI) chain OS=Homo sapiens OX=9606 GN=COL6A1 PE=1 SV=3	0.657219	4.98e-05	225000000	193000000	219000000	1.26988	1.30083	1.32596	Down
P12110	Collagen alpha-2(VI) chain OS=Homo sapiens OX=9606 GN=COL6A2 PE=1 SV=4	0.559853	4.83e-06	169000000	148000000	169000000	1.3545	1.31784	1.28645	Down
Q10570	Cleavage and polyadenylation specificity factor subunit 1 OS=Homo sapiens OX=9606 GN=CPSF1 PE=1 SV=2	0.29495	0.000346	1528050	1829332	1763640	1.21788	1.20655	1.48629	Down
Q14999	Cullin-7 OS=Homo sapiens OX=9606 GN=CUL7 PE=1 SV=2	17.5563	1.37e-05	47157716	40216891	40497710	0.204609	0.176408	0.246526	Up
P26196	Probable ATP-dependent RNA helicase DDX6 OS=Homo sapiens OX=9606 GN=DDX6 PE=1 SV=2	0.438924	0.001307	8091731	7955520	9999222	1.21436	1.14031	1.52503	Down
Q96KC8	DnaJ homolog subfamily C member 1 OS=Homo sapiens OX=9606 GN=DNAJC1 PE=1 SV=1	0.29398	0.010578	1792209	736284	2059345	1.2936	1.12368	1.07554	Down
Q96CW5	Gamma-tubulin complex component 3 OS=Homo sapiens OX=9606 GN=TUBGCP3 PE=1 SV=2	0.241447	0.027842	704351	175544	891145	1.65464	1.34263	1.26285	Down
Q658Y4	Protein FAM91A1 OS=Homo sapiens OX=9606 GN=FAM91A1 PE=1 SV=3	0.429186	0.020561	932127	543607	893841	1.3158	0.818881	1.47586	Down
P55899	IgG receptor FcRn large subunit p51 OS=Homo sapiens OX=9606 GN=FCGRT PE=1 SV=1	2.13953	0.000515	2608232	2439333	2967384	0.509807	0.457665	0.582391	Up
P37268	Squalene synthase OS=Homo sapiens OX=9606 GN=FDFT1 PE=1 SV=1	1.6607	0.01641	5619856	5309050	5533325	0.770848	0.790051	1.14584	Up
Q9Y4F1	FERM, ARHGEF and pleckstrin domain-containing protein 1 OS=Homo sapiens OX=9606 GN=FARP1 PE=1 SV=1	8.23234	1.76e-06	66490949	58119828	59853307	0.354108	0.364986	0.336744	Up
Q9BTY2	Plasma alpha-L-fucosidase OS=Homo sapiens OX=9606 GN=FUCA2 PE=1 SV=2	3.15751	4.25e-05	9169474	8756181	9582234	0.519637	0.63191	0.578929	Up
P04066	Tissue alpha-L-fucosidase OS=Homo sapiens OX=9606 GN=FUCA1 PE=1 SV=4	0.606562	0.007211	1537030	1638132	2078072	0.916012	0.758191	0.908529	Down
Q92945	Far upstream element-binding protein 2 OS=Homo sapiens OX=9606 GN=KHSRP PE=1 SV=4	0.074603	9.42e-05	5718855	5419514	3718437	1.50107	1.60306	1.54286	Down
Q9HC38	Glyoxalase domain-containing protein 4 OS=Homo sapiens OX=9606 GN=GLOD4 PE=1 SV=1	0.523538	0.031107	3724931	5153404	6835721	1.28681	0.884148	1.10011	Down
P23458	Tyrosine-protein kinase JAK1 OS=Homo sapiens OX=9606 GN=JAK1 PE=1 SV=2	2.55788	0.002018	9541358	7964924	9540679	0.734646	0.753471	0.50129	Up
Q96CN7	Isochorismatase domain-containing protein 1 OS=Homo sapiens OX=9606 GN=ISOC1 PE=1 SV=3	0.61894	0.001583	1831384	1352359	1840201	1.04268	1.08844	1.10622	Down
P34897	Serine hydroxymethyltransferase, mitochondrial OS=Homo sapiens OX=9606 GN=SHMT2 PE=1 SV=3	1.96814	0.000124	249000000	234000000	293000000	0.897904	0.962441	0.881337	Up
O60547	GDP-mannose 4,6 dehydratase OS=Homo sapiens OX=9606 GN=GMDS PE=1 SV=1	0.26442	0.00027	608487	433617	708234	1.21375	1.22356	1.07124	Down
Q92598	Heat shock protein 105 kDa OS=Homo sapiens OX=9606 GN=HSPH1 PE=1 SV=1	1.59945	0.00108	52453239	47866524	54875292	0.917804	0.952448	1.10202	Up
P54652	Heat shock-related 70 kDa protein 2 OS=Homo sapiens OX=9606 GN=HSPA2 PE=1 SV=1	0.23421	0.000569	2351961	3385322	3601236	1.19337	1.27283	1.28943	Down
P52597	Heterogeneous nuclear ribonucleoprotein F OS=Homo sapiens OX=9606 GN=HNRNPF PE=1 SV=3	0.0743	6.98e-05	2603346	1946651	3559283	1.74366	1.34875	1.58529	Down
P01584	Interleukin-1 beta OS=Homo sapiens OX=9606 GN=IL1B PE=1 SV=2	0.320697	0.006058	2182379	2239000	1275791	0.644792	0.583204	0.692296	Down
Q15181	Inorganic pyrophosphatase OS=Homo sapiens OX=9606 GN=PPA1 PE=1 SV=2	0.385115	0.008882	14771417	13013331	23268783	1.72715	1.09669	1.18239	Down
P12268	Inosine-5'-monophosphate dehydrogenase 2 OS=Homo sapiens OX=9606 GN=IMPDH2 PE=1 SV=2	6.19683	1.87e-06	895000000	827000000	1060000000	0.476043	0.465017	0.455408	Up
Q9BS40	Latexin OS=Homo sapiens OX=9606 GN=LXN PE=1 SV=2	0.368594	0.046705	2080471	1704192	707610	1.37692	1.3211	0.889174	Down
P07948	Tyrosine-protein kinase Lyn OS=Homo sapiens OX=9606 GN=LYN PE=1 SV=3	18.0264	8.33e-06	71684169	63442866	76583601	0.216109	0.160249	0.215059	Up
O75608	Acyl-protein thioesterase 1 OS=Homo sapiens OX=9606 GN=LYPLA1 PE=1 SV=1	0.393762	0.003345	2875467	3574646	2515202	1.14681	1.05348	1.23626	Down
O95372	Acyl-protein thioesterase 2 OS=Homo sapiens OX=9606 GN=LYPLA2 PE=1 SV=1	0.265221	0.000105	1572862	1467795	1880561	1.23515	0.987277	1.23698	Down
Q5VWZ2	Lysophospholipase-like protein 1 OS=Homo sapiens OX=9606 GN=LYPLAL1 PE=1 SV=3	0.344451	4.49e-05	650827	557604	658602	1.15593	1.19951	1.00405	Down
Q86UE4	Protein LYRIC OS=Homo sapiens OX=9606 GN=MTDH PE=1 SV=2	0.174665	0.000169	3677018	2724068	4800892	1.39445	1.39942	1.23398	Down
Q99707	Methionine synthase OS=Homo sapiens OX=9606 GN=MTR PE=1 SV=2	5.80005	1.01e-06	24368459	22297433	23657338	0.513223	0.558574	0.52684	Up
Q14D04	Ventricular zone-expressed PH domain-containing protein homolog 1 OS=Homo sapiens OX=9606 GN=VEPH1 PE=1 SV=1	2.05216	0.023833	696361	565570	840279	0.912043	0.484292	0.836394	Up
Q92551	Inositol hexakisphosphate kinase 1 OS=Homo sapiens OX=9606 GN=IP6K1 PE=1 SV=3	0.218742	0.002982	148613		183218	0.804265	1.00311	1.22363	Down
Q9Y624	Junctional adhesion molecule A OS=Homo sapiens OX=9606 GN=F11R PE=1 SV=1	3.1145	0.004012	1457561	1084817	869807	0.569489	0.783918	0.724414	Up
Q14571	Inositol 1,4,5-trisphosphate receptor type 2 OS=Homo sapiens OX=9606 GN=ITPR2 PE=1 SV=2	5.52954	3.29e-06	34832228	31255958	37809712	0.478407	0.418719	0.476987	Up
P13612	Integrin alpha-4 OS=Homo sapiens OX=9606 GN=ITGA4 PE=1 SV=3	1.52007	0.000251	17806701	16651286	19063897	0.786171	0.873507	0.806144	Up
Q27J81	Inverted formin-2 OS=Homo sapiens OX=9606 GN=INF2 PE=1 SV=2	1.93572	4.34e-05	31521005	26575073	30261909	1.03615	0.952714	0.974103	Up
Q8WXX5	DnaJ homolog subfamily C member 9 OS=Homo sapiens OX=9606 GN=DNAJC9 PE=1 SV=1	0.30808	0.035283	1398772	376787	349016	1.76904	1.93631	1.87647	Down
Q08722	Leukocyte surface antigen CD47 OS=Homo sapiens OX=9606 GN=CD47 PE=1 SV=1	7.00059	4.22e-05	90425563	92702314	76436661	0.41642	0.399789	0.385448	Up
Q16527	Cysteine and glycine-rich protein 2 OS=Homo sapiens OX=9606 GN=CSRP2 PE=1 SV=3	0.074688	0.000563	2531799	1685630	4812345	0.965645	0.98135	0.93774	Down
Q9UDY4	DnaJ homolog subfamily B member 4 OS=Homo sapiens OX=9606 GN=DNAJB4 PE=1 SV=1	6.55926	1.8e-05	215000000	233000000	231000000	0.426515	0.401011	0.479796	Up
Q05193	Dynamin-1 OS=Homo sapiens OX=9606 GN=DNM1 PE=1 SV=2	0.325447	0.026266	1674741	870098	550976	1.30898	1.15231	0.867742	Down
Q9NPA0	ER membrane protein complex subunit 7 OS=Homo sapiens OX=9606 GN=EMC7 PE=1 SV=1	2.41082	3e-05	14240322	14607180	16157509	0.727528	0.764048	0.747069	Up
Q9UBU6	Protein FAM8A1 OS=Homo sapiens OX=9606 GN=FAM8A1 PE=1 SV=1	4.31047	0.020988	2560209	2691322	3814999	0.201886	0.844701	0.539256	Up
P50502	Hsc70-interacting protein OS=Homo sapiens OX=9606 GN=ST13 PE=1 SV=2	0.473337	0.001048	21620647	15604751	18503170	1.2052	1.3951	1.16576	Down
Q96ND0	Protein FAM210A OS=Homo sapiens OX=9606 GN=FAM210A PE=1 SV=2	0.192396	1.43e-06	571290	521023	559491	1.97594	1.82987	1.7959	Down
O75460	Serine/threonine-protein kinase/endoribonuclease IRE1 OS=Homo sapiens OX=9606 GN=ERN1 PE=1 SV=2	2.91713	0.002537	364954	342270	348512	0.309163	0.478128	0.287875	Up
Q9Y2D4	Exocyst complex component 6B OS=Homo sapiens OX=9606 GN=EXOC6B PE=1 SV=3	0.56632	0.002578	1401129	1576235	1400166	1.10871	1.2125	1.16113	Down
Q8TDB4	Protein MGARP OS=Homo sapiens OX=9606 GN=MGARP PE=1 SV=1	32.4664	1.72e-06	115000000	91561553	111000000	0.125119	0.118099	0.09844	Up
Q16595	Frataxin, mitochondrial OS=Homo sapiens OX=9606 GN=FXN PE=1 SV=2	0.580287	0.011491	461124	491734	477901	1.65155	1.5713	1.17204	Down
Q53G44	Interferon-induced protein 44-like OS=Homo sapiens OX=9606 GN=IFI44L PE=2 SV=3	3.4419	0.000297	3634258	4152968	4682773	0.489384	0.589974	0.618096	Up
Q14240	Eukaryotic initiation factor 4A-II OS=Homo sapiens OX=9606 GN=EIF4A2 PE=1 SV=2	0.196494	0.000316	1998628	1983177	1442720	1.2485	1.15585	1.22071	Down
Q12906	Interleukin enhancer-binding factor 3 OS=Homo sapiens OX=9606 GN=ILF3 PE=1 SV=3	0.200054	1.4e-05	21999030	24197800	24139774	1.45675	1.41495	1.50917	Down
P38919	Eukaryotic initiation factor 4A-III OS=Homo sapiens OX=9606 GN=EIF4A3 PE=1 SV=4	0.14034	5e-05	3722193	4015775	3443289	1.57822	1.78324	1.44121	Down
Q9BYI3	Hyccin OS=Homo sapiens OX=9606 GN=FAM126A PE=1 SV=2	2.89684	0.00093	2014223	1878670	2113649	0.298815	0.196247	0.25375	Up
P07099	Epoxide hydrolase 1 OS=Homo sapiens OX=9606 GN=EPHX1 PE=1 SV=1	1.52258	0.000615	51006416	52822850	58579744	0.775851	0.76168	0.764728	Up
P06730	Eukaryotic translation initiation factor 4E OS=Homo sapiens OX=9606 GN=EIF4E PE=1 SV=2	0.446708	0.0002	4625514	4937545	5124914	1.25018	1.10502	1.19639	Down
P05362	Intercellular adhesion molecule 1 OS=Homo sapiens OX=9606 GN=ICAM1 PE=1 SV=2	5.56103	5.53e-06	41707665	37601876	47062311	0.314185	0.337238	0.36765	Up
P48730	Casein kinase I isoform delta OS=Homo sapiens OX=9606 GN=CSNK1D PE=1 SV=2	0.609688	0.011901	452060	594422	630553	1.1316	1.16255	1.13597	Down
Q03426	Mevalonate kinase OS=Homo sapiens OX=9606 GN=MVK PE=1 SV=1	0.241126	0.005354	119648		190092	1.18741	1.12506	0.884968	Down
P08397	Porphobilinogen deaminase OS=Homo sapiens OX=9606 GN=HMBS PE=1 SV=2	2.01304	0.00231	6197319	5504981	5810186	0.748755	1.02034	0.983014	Up
Q53FT3	Protein Hikeshi OS=Homo sapiens OX=9606 GN=HIKESHI PE=1 SV=2	0.308072	0.014073		283986	549473	0.94323	1.13956	1.33582	Down
Q7LGA3	Heparan sulfate 2-O-sulfotransferase 1 OS=Homo sapiens OX=9606 GN=HS2ST1 PE=1 SV=1	0.511063	0.003222	2877483	2597545	2177214	0.982678	1.0588	1.03889	Down
O60684	Importin subunit alpha-7 OS=Homo sapiens OX=9606 GN=KPNA6 PE=1 SV=1	0.424729	0.000224	4928449	5060822	4627222	1.38574	1.38856	1.42571	Down
Q14653	Interferon regulatory factor 3 OS=Homo sapiens OX=9606 GN=IRF3 PE=1 SV=1	0.346998	0.032706	566429	278995	1156590	1.31367	1.33784	1.48198	Down
Q9UKX5	Integrin alpha-11 OS=Homo sapiens OX=9606 GN=ITGA11 PE=1 SV=2	4.21808	1.09e-06	41119604	36448717	42919612	0.344504	0.312493	0.320824	Up
Q8WZA9	Immunity-related GTPase family Q protein OS=Homo sapiens OX=9606 GN=IRGQ PE=1 SV=1	1.95423	0.003087	6919044	6161691	5332777	0.865783	0.78239	0.876851	Up
P17301	Integrin alpha-2 OS=Homo sapiens OX=9606 GN=ITGA2 PE=1 SV=1	5.32355	4.22e-06	139000000	122000000	162000000	0.442286	0.414573	0.433074	Up
P26006	Integrin alpha-3 OS=Homo sapiens OX=9606 GN=ITGA3 PE=1 SV=5	4.83526	1.81e-05	101000000	95083804	93226811	0.576547	0.559451	0.648577	Up
Q8IYS2	Uncharacterized protein KIAA2013 OS=Homo sapiens OX=9606 GN=KIAA2013 PE=1 SV=1	0.430686	0.001343	934251	1064198	1025576	1.20074	1.3123	1.5638	Down
Q9H0B6	Kinesin light chain 2 OS=Homo sapiens OX=9606 GN=KLC2 PE=1 SV=1	0.374682	0.000291	605331	701260	698699	1.21552	1.35584	1.37192	Down
Q93052	Lipoma-preferred partner OS=Homo sapiens OX=9606 GN=LPP PE=1 SV=1	0.36963	0.000225	10935439	7862979	8928625	1.16191	1.0916	1.10725	Down
O00159	Unconventional myosin-Ic OS=Homo sapiens OX=9606 GN=MYO1C PE=1 SV=4	1.94801	3.66e-05	214000000	194000000	232000000	0.834687	0.809932	0.897893	Up
Q6ZNB6	NF-X1-type zinc finger protein NFXL1 OS=Homo sapiens OX=9606 GN=NFXL1 PE=1 SV=2	0.463841	0.03635	546352	232420	625500	1.40015	1.27507	1.31818	Down
Q8NCW5	NAD(P)H-hydrate epimerase OS=Homo sapiens OX=9606 GN=NAXE PE=1 SV=2	0.218289	0.008797	566703	371000	188321	1.17605	1.1334	1.252	Down
Q9BZQ8	Protein Niban 1 OS=Homo sapiens OX=9606 GN=NIBAN1 PE=1 SV=1	0.666339	0.00047	17453953	15028709	16123807	0.973711	0.922311	0.914489	Down
Q5JPE7	Nodal modulator 2 OS=Homo sapiens OX=9606 GN=NOMO2 PE=1 SV=1	1.72807	0.000305	91068567	81964161	98680939	0.849958	0.755522	0.873597	Up
Q96TA1	Protein Niban 2 OS=Homo sapiens OX=9606 GN=NIBAN2 PE=1 SV=3	1.77069	0.001383	116000000	128000000	149000000	0.919329	0.960596	0.904554	Up
Q3KQU3	MAP7 domain-containing protein 1 OS=Homo sapiens OX=9606 GN=MAP7D1 PE=1 SV=1	0.306851	0.000709	1928035	2573186	2498730	1.62522	1.73354	1.44403	Down
O43148	mRNA cap guanine-N7 methyltransferase OS=Homo sapiens OX=9606 GN=RNMT PE=1 SV=1	0.110679	0.006105	145814	127461	584378	1.25523	1.20473	1.39795	Down
Q9NYL2	Mitogen-activated protein kinase kinase kinase 20 OS=Homo sapiens OX=9606 GN=MAP3K20 PE=1 SV=3	0.500632	0.023383	856590	464625	1047948	1.53235	1.47455	1.36999	Down
O43318	Mitogen-activated protein kinase kinase kinase 7 OS=Homo sapiens OX=9606 GN=MAP3K7 PE=1 SV=1	0.275631	0.004336	245376		330164	0.856612	0.9099	1.19521	Down
P10253	Lysosomal alpha-glucosidase OS=Homo sapiens OX=9606 GN=GAA PE=1 SV=4	0.448887	0.003977	8891338	5433430	6272074	0.767815	0.657721	0.748049	Down
Q9BV79	Enoyl-[acyl-carrier-protein] reductase, mitochondrial OS=Homo sapiens OX=9606 GN=MECR PE=1 SV=2	0.336938	0.00076	581224	526458	528022	1.4224	1.06658	1.51136	Down
Q9NUT2	Mitochondrial potassium channel ATP-binding subunit OS=Homo sapiens OX=9606 GN=ABCB8 PE=1 SV=3	0.481526	0.000256	2756344	2990060	3286344	1.17431	1.13808	1.09698	Down
O00470	Homeobox protein Meis1 OS=Homo sapiens OX=9606 GN=MEIS1 PE=1 SV=1	22.9743	3.63e-06	49659730	43863175	49725114	0.165831	0.138779	0.18739	Up
O75352	Mannose-P-dolichol utilization defect 1 protein OS=Homo sapiens OX=9606 GN=MPDU1 PE=1 SV=2	1.95338	0.000683	9243536	8434808	8588985	0.929715	1.03426	0.843887	Up
O95297	Myelin protein zero-like protein 1 OS=Homo sapiens OX=9606 GN=MPZL1 PE=1 SV=1	3.00588	4.32e-06	13830502	13737989	14726441	0.659289	0.646887	0.634319	Up
O14964	Hepatocyte growth factor-regulated tyrosine kinase substrate OS=Homo sapiens OX=9606 GN=HGS PE=1 SV=1	0.610179	0.006589	6969386	7642832	8288347	1.22182	1.15211	0.95494	Down
Q06547	GA-binding protein subunit beta-1 OS=Homo sapiens OX=9606 GN=GABPB1 PE=1 SV=2	0.275493	0.000162	4508155	4482328	4039150	1.33177	1.64189	1.49594	Down
P14324	Farnesyl pyrophosphate synthase OS=Homo sapiens OX=9606 GN=FDPS PE=1 SV=4	0.607565	0.025851	2860896	4145091	3704934	1.07056	1.08947	1.27273	Down
Q9H3K2	Growth hormone-inducible transmembrane protein OS=Homo sapiens OX=9606 GN=GHITM PE=1 SV=2	0.612583	0.049963	7750479	4199251	4484119	1.2034	1.18898	1.04351	Down
O95749	Geranylgeranyl pyrophosphate synthase OS=Homo sapiens OX=9606 GN=GGPS1 PE=1 SV=1	0.302889	0.00152	266734	373611	269575	1.21422	1.09419	1.25082	Down
P05198	Eukaryotic translation initiation factor 2 subunit 1 OS=Homo sapiens OX=9606 GN=EIF2S1 PE=1 SV=3	0.581067	0.000588	30395669	27622875	36590786	1.26596	1.16267	1.25212	Down
P31150	Rab GDP dissociation inhibitor alpha OS=Homo sapiens OX=9606 GN=GDI1 PE=1 SV=2	0.506213	0.010061	14746514	11359302	16511482	1.39951	0.909362	1.02367	Down
P63218	Guanine nucleotide-binding protein G(I)/G(S)/G(O) subunit gamma-5 OS=Homo sapiens OX=9606 GN=GNG5 PE=1 SV=3	4.61372	0.000247	21331327	19785342	19079099	0.547768	0.60686	0.796553	Up
P63241	Eukaryotic translation initiation factor 5A-1 OS=Homo sapiens OX=9606 GN=EIF5A PE=1 SV=2	0.462502	0.000312	70549197	65800751	80077746	1.36406	1.19455	1.46905	Down
Q8IWJ2	GRIP and coiled-coil domain-containing protein 2 OS=Homo sapiens OX=9606 GN=GCC2 PE=1 SV=4	0.075587	9.69e-05	483609	710388	814597	1.44331	1.29516	1.41308	Down
P69891	Hemoglobin subunit gamma-1 OS=Homo sapiens OX=9606 GN=HBG1 PE=1 SV=2	3.60041	0.004228	7910171	5019355	4922681	0.333935	0.530683	0.544206	Up
Q5QNW6	Histone H2B type 2-F OS=Homo sapiens OX=9606 GN=H2BC18 PE=1 SV=3	0.494353	0.011769	14450949	12878922	11831856	0.811352	1.29221	1.11583	Down
P08238	Heat shock protein HSP 90-beta OS=Homo sapiens OX=9606 GN=HSP90AB1 PE=1 SV=4	3.12683	0.000103	1220000000	1240000000	1550000000	0.735262	0.849117	0.791581	Up
O43464	Serine protease HTRA2, mitochondrial OS=Homo sapiens OX=9606 GN=HTRA2 PE=1 SV=2	0.323833	0.000732	323095	411198	327330	1.19125	1.28856	1.22584	Down
Q8IWL3	Iron-sulfur cluster co-chaperone protein HscB OS=Homo sapiens OX=9606 GN=HSCB PE=1 SV=3	0.59128	0.007137	367753	427914	487550	1.09245	1.25703	1.34557	Down
P0DMV8	Heat shock 70 kDa protein 1A OS=Homo sapiens OX=9606 GN=HSPA1A PE=1 SV=1	0.662972	0.009001	71955070	48150895	67357739	1.08585	1.023	1.04032	Down
P07910	Heterogeneous nuclear ribonucleoproteins C1/C2 OS=Homo sapiens OX=9606 GN=HNRNPC PE=1 SV=4	0.282063	0.000131	38852655	46062099	48477944	1.59245	1.73318	1.56581	Down
O43390	Heterogeneous nuclear ribonucleoprotein R OS=Homo sapiens OX=9606 GN=HNRNPR PE=1 SV=1	1.62262	0.000489	156000000	162000000	165000000	0.999123	0.974989	0.983542	Up
Q9UJY1	Heat shock protein beta-8 OS=Homo sapiens OX=9606 GN=HSPB8 PE=1 SV=1	0.630119	0.01654	2129966	2387709	1883454	0.942681	1.08234	0.951529	Down
Q00839	Heterogeneous nuclear ribonucleoprotein U OS=Homo sapiens OX=9606 GN=HNRNPU PE=1 SV=6	0.249619	4.94e-06	55226505	50987072	51415462	1.44249	1.42238	1.46525	Down
P01591	Immunoglobulin J chain OS=Homo sapiens OX=9606 GN=JCHAIN PE=1 SV=4	153.75	3.88e-08	46379877	43409652	49721186	0.031904	0.027888	0.028157	Up
Q32MZ4	Leucine-rich repeat flightless-interacting protein 1 OS=Homo sapiens OX=9606 GN=LRRFIP1 PE=1 SV=2	0.649297	0.003342	3787111	3255999	3652820	1.26227	1.55465	1.51158	Down
Q8ND56	Protein LSM14 homolog A OS=Homo sapiens OX=9606 GN=LSM14A PE=1 SV=3	0.285399	0.005381		457771	808831	1.40639	1.22917	1.15906	Down
Q9BQ69	ADP-ribose glycohydrolase MACROD1 OS=Homo sapiens OX=9606 GN=MACROD1 PE=1 SV=2	1.63256	0.00306	6540454	6011503	8456072	0.836641	0.895495	0.921752	Up
Q68D91	Acyl-coenzyme A thioesterase MBLAC2 OS=Homo sapiens OX=9606 GN=MBLAC2 PE=1 SV=3	5.84531	0.002287	2565551	1917012	2833601	0.602756	0.544145	0.270376	Up
P30740	Leukocyte elastase inhibitor OS=Homo sapiens OX=9606 GN=SERPINB1 PE=1 SV=1	0.571582	0.001247	7164016	5935955	5918951	1.11896	1.06194	1.13608	Down
Q16270	Insulin-like growth factor-binding protein 7 OS=Homo sapiens OX=9606 GN=IGFBP7 PE=1 SV=1	5.10097	2.18e-06	155000000	131000000	158000000	0.478647	0.432806	0.429754	Up
Q96D96	Voltage-gated hydrogen channel 1 OS=Homo sapiens OX=9606 GN=HVCN1 PE=1 SV=1	3.66037	0.000932	1323288	1371217	1010709	0.515799	0.608674	0.634601	Up
O60942	mRNA-capping enzyme OS=Homo sapiens OX=9606 GN=RNGTT PE=1 SV=1	28.9164	1.44e-05	177000000	145000000	200000000	0.142591	0.108091	0.164336	Up
O60271	C-Jun-amino-terminal kinase-interacting protein 4 OS=Homo sapiens OX=9606 GN=SPAG9 PE=1 SV=4	9.35264	5.18e-06	366000000	294000000	354000000	0.340652	0.393078	0.321262	Up
P05783	Keratin, type I cytoskeletal 18 OS=Homo sapiens OX=9606 GN=KRT18 PE=1 SV=2	0.297543	1.95e-05	102000000	97277344	94347349	1.34593	1.35679	1.31555	Down
Q5EB52	Mesoderm-specific transcript homolog protein OS=Homo sapiens OX=9606 GN=MEST PE=1 SV=2	1.89232	0.00015	33834260	32814216	38594199	0.852167	0.77783	0.760776	Up
Q99797	Mitochondrial intermediate peptidase OS=Homo sapiens OX=9606 GN=MIPEP PE=1 SV=2	0.506865	0.0039	1831760	1454335	1607197	1.43001	1.03868	1.37333	Down
P53990	IST1 homolog OS=Homo sapiens OX=9606 GN=IST1 PE=1 SV=1	0.491355	0.009265	3126931	2100090	4082959	0.994391	1.1108	1.11174	Down
Q8NC54	Keratinocyte-associated transmembrane protein 2 OS=Homo sapiens OX=9606 GN=KCT2 PE=1 SV=2	0.515824	0.012091	508275	578641	399440	0.947475	1.07845	0.917823	Down
Q92615	La-related protein 4B OS=Homo sapiens OX=9606 GN=LARP4B PE=1 SV=3	0.20414	0.006622	253454		292078	1.58564	0.925137	1.55384	Down
Q01650	Large neutral amino acids transporter small subunit 1 OS=Homo sapiens OX=9606 GN=SLC7A5 PE=1 SV=2	3.39751	0.001044	28405270	28916793	26080969	0.809021	0.909312	0.595403	Up
Q9H6V9	Lipid droplet-associated hydrolase OS=Homo sapiens OX=9606 GN=LDAH PE=1 SV=1	0.196422	0.000349	657343	386148	482794	1.27332	1.097	1.36383	Down
P23919	Thymidylate kinase OS=Homo sapiens OX=9606 GN=DTYMK PE=1 SV=4	2.49097	0.000561	30719071	34908454	30644720	0.869206	0.859285	0.790378	Up
O43813	Glutathione S-transferase LANCL1 OS=Homo sapiens OX=9606 GN=LANCL1 PE=1 SV=1	6.14403	0.000196	38171293	44490854	32624142	0.401656	0.458025	0.447419	Up
P02795	Metallothionein-2 OS=Homo sapiens OX=9606 GN=MT2A PE=1 SV=1	0.138141	0.003129		1156769	1922810	1.08167	1.39957	0.864141	Down
Q13601	KRR1 small subunit processome component homolog OS=Homo sapiens OX=9606 GN=KRR1 PE=1 SV=4	0.142861	0.000205	428492	358678	353498	1.99129	2.0655	1.36183	Down
Q53H82	Endoribonuclease LACTB2 OS=Homo sapiens OX=9606 GN=LACTB2 PE=1 SV=2	0.564495	0.014528	1080646	1411151	1019323	1.22399	1.17308	1.21782	Down
P0CW19	LIM and senescent cell antigen-like-containing domain protein 3 OS=Homo sapiens OX=9606 GN=LIMS3 PE=2 SV=1	4.48725	0.001224	1471646	1250046	1321342	0.244853	0.356886	0.459553	Up
Q9UK45	U6 snRNA-associated Sm-like protein LSm7 OS=Homo sapiens OX=9606 GN=LSM7 PE=1 SV=1	0.150326	2.39e-06	898379	762575	864148	1.61048	1.42203	1.41748	Down
Q14004	Cyclin-dependent kinase 13 OS=Homo sapiens OX=9606 GN=CDK13 PE=1 SV=2	23.7971	3.08e-05	29707406	34274476	26934844	0.15832	0.207724	0.149654	Up
Q9H0W9	Ester hydrolase C11orf54 OS=Homo sapiens OX=9606 GN=C11orf54 PE=1 SV=1	0.11145	1.09e-05	133484	152944	160941	0.9035	0.901414	1.01286	Down
Q9H078	Caseinolytic peptidase B protein homolog OS=Homo sapiens OX=9606 GN=CLPB PE=1 SV=1	0.563378	0.006124	6023295	5736924	4668751	1.19832	1.17629	1.27301	Down
Q9UDT6	CAP-Gly domain-containing linker protein 2 OS=Homo sapiens OX=9606 GN=CLIP2 PE=1 SV=1	0.535886	0.018916	1782529	1410367	2811739	1.35146	1.33702	1.1847	Down
Q9UL01	Dermatan-sulfate epimerase OS=Homo sapiens OX=9606 GN=DSE PE=1 SV=1	2.31865	0.003414	1259349	1044678	1701745	0.773904	0.90912	0.676958	Up
Q14126	Desmoglein-2 OS=Homo sapiens OX=9606 GN=DSG2 PE=1 SV=2	1.78369	0.020966	11671632	16931908	13045956	1.06052	1.08827	1.14767	Up
O75175	CCR4-NOT transcription complex subunit 3 OS=Homo sapiens OX=9606 GN=CNOT3 PE=1 SV=1	0.136567	0.000777	332765	148949	188219	1.37198	1.55865	1.42122	Down
Q14746	Conserved oligomeric Golgi complex subunit 2 OS=Homo sapiens OX=9606 GN=COG2 PE=1 SV=1	0.078283	0.001621	628730	175247	280041	1.5739	1.35953	1.34539	Down
P61923	Coatomer subunit zeta-1 OS=Homo sapiens OX=9606 GN=COPZ1 PE=1 SV=1	0.464867	0.000528	6537305	5040623	5522112	1.14384	1.30365	1.13982	Down
Q9P000	COMM domain-containing protein 9 OS=Homo sapiens OX=9606 GN=COMMD9 PE=1 SV=2	0.337271	0.004683	802376	1057015	642025	1.09015	1.0463	1.27935	Down
Q7Z2Z2	Elongation factor-like GTPase 1 OS=Homo sapiens OX=9606 GN=EFL1 PE=1 SV=2	0.162655	0.004524	207726	470499	211210	1.03168	1.52203	1.31562	Down
Q9HB71	Calcyclin-binding protein OS=Homo sapiens OX=9606 GN=CACYBP PE=1 SV=2	0.394691	0.000387	6017027	6046808	8169843	1.49258	1.55228	1.6679	Down
Q8IWE4	DCN1-like protein 3 OS=Homo sapiens OX=9606 GN=DCUN1D3 PE=1 SV=1	7.49191	0.002815	4285971	4048247	4225814	0.290609	0.210448	0.624933	Up
Q9BTE7	DCN1-like protein 5 OS=Homo sapiens OX=9606 GN=DCUN1D5 PE=1 SV=1	1.60736	0.00017	6835722	6223307	7383122	0.960687	1.07366	0.995257	Up
Q92841	Probable ATP-dependent RNA helicase DDX17 OS=Homo sapiens OX=9606 GN=DDX17 PE=1 SV=2	0.657449	0.000511	109000000	91836551	98163619	1.25159	1.20717	1.24137	Down
Q9UK59	Lariat debranching enzyme OS=Homo sapiens OX=9606 GN=DBR1 PE=1 SV=2	0.120601	0.047777	258718		185692	1.43968	1.46391	1.31327	Down
Q9BU89	Deoxyhypusine hydroxylase OS=Homo sapiens OX=9606 GN=DOHH PE=1 SV=1	0.220461	0.000243	431885	265078	331366	1.25715	1.13458	1.30004	Down
P30046	D-dopachrome decarboxylase OS=Homo sapiens OX=9606 GN=DDT PE=1 SV=3	0.502901	0.001831	9554561	7448963	10871511	1.06584	1.3068	1.27343	Down
O00429	Dynamin-1-like protein OS=Homo sapiens OX=9606 GN=DNM1L PE=1 SV=2	0.595999	0.0001	16689791	15130214	16323819	1.08128	1.15679	1.06267	Down
Q96N67	Dedicator of cytokinesis protein 7 OS=Homo sapiens OX=9606 GN=DOCK7 PE=1 SV=4	2.24397	8.42e-06	28008347	26982735	31529305	0.851403	0.852696	0.82566	Up
P54760	Ephrin type-B receptor 4 OS=Homo sapiens OX=9606 GN=EPHB4 PE=1 SV=2	21.396	5.91e-06	251000000	226000000	241000000	0.210619	0.20068	0.155763	Up
Q96RT1	Erbin OS=Homo sapiens OX=9606 GN=ERBIN PE=1 SV=2	2.04307	0.003022	12231407	7669115	9593125	0.819619	0.851309	0.830877	Up
Q9BSJ8	Extended synaptotagmin-1 OS=Homo sapiens OX=9606 GN=ESYT1 PE=1 SV=1	2.1866	0.000133	87472764	72931619	90964271	0.958452	1.02724	0.870885	Up
O60447	Ecotropic viral integration site 5 protein homolog OS=Homo sapiens OX=9606 GN=EVI5 PE=1 SV=3	19.507	1.12e-05	99262652	83200875	124000000	0.22995	0.17853	0.219902	Up
Q96HE7	ERO1-like protein alpha OS=Homo sapiens OX=9606 GN=ERO1A PE=1 SV=2	1.74365	0.000133	74626834	70997638	86288568	0.709212	0.760728	0.751491	Up
P84090	Enhancer of rudimentary homolog OS=Homo sapiens OX=9606 GN=ERH PE=1 SV=1	0.08652	1.69e-05	2008107	2210231	2864867	1.76418	1.5531	1.69823	Down
P09038	Fibroblast growth factor 2 OS=Homo sapiens OX=9606 GN=FGF2 PE=1 SV=3	0.251034	1.94e-05	3390109	3652701	3567945	1.36889	1.34581	1.32756	Down
P62942	Peptidyl-prolyl cis-trans isomerase FKBP1A OS=Homo sapiens OX=9606 GN=FKBP1A PE=1 SV=2	0.33747	3.95e-06	18057077	16526028	18808662	1.34252	1.21294	1.24486	Down
P32418	Sodium/calcium exchanger 1 OS=Homo sapiens OX=9606 GN=SLC8A1 PE=1 SV=3	5.2126	0.023683	5343995	16123987	5442873	0.566521	0.418558	0.468824	Up
Q86UU1	Pleckstrin homology-like domain family B member 1 OS=Homo sapiens OX=9606 GN=PHLDB1 PE=1 SV=1	0.637072	0.001757	3204130	2457122	3409248	1.27041	1.35917	1.33797	Down
P49321	Nuclear autoantigenic sperm protein OS=Homo sapiens OX=9606 GN=NASP PE=1 SV=2	0.446583	0.002973	4975283	5445542	7390932	1.6024	1.80574	1.41398	Down
Q9UBV8	Peflin OS=Homo sapiens OX=9606 GN=PEF1 PE=1 SV=1	10.4776	2.43e-06	80311933	61033407	79935027	0.317016	0.33191	0.353256	Up
Q8NBL1	Protein O-glucosyltransferase 1 OS=Homo sapiens OX=9606 GN=POGLUT1 PE=1 SV=1	1.66519	0.001966	2766696	2973664	3318461	0.737321	0.812827	0.857026	Up
Q9Y5Y5	Peroxisomal membrane protein PEX16 OS=Homo sapiens OX=9606 GN=PEX16 PE=1 SV=2	1.53292	0.028746	1916312	1814912	1813298	0.769328	0.862502	1.17028	Up
Q9BRX2	Protein pelota homolog OS=Homo sapiens OX=9606 GN=PELO PE=1 SV=2	0.545322	0.006759	3442092	3328398	3712625	1.21615	1.71086	1.21939	Down
P40855	Peroxisomal biogenesis factor 19 OS=Homo sapiens OX=9606 GN=PEX19 PE=1 SV=1	14.9682	9.41e-06	84103770	74509067	83117736	0.283163	0.206325	0.261976	Up
Q6PCE3	Glucose 1,6-bisphosphate synthase OS=Homo sapiens OX=9606 GN=PGM2L1 PE=1 SV=3	0.438145	0.000523	3929753	2988517	3660129	0.894637	0.973154	0.779836	Down
Q96G03	Phosphoglucomutase-2 OS=Homo sapiens OX=9606 GN=PGM2 PE=1 SV=4	0.346061	0.00079	3866119	4890686	5298277	1.07433	1.15288	1.27858	Down
Q8IZL8	Proline-, glutamic acid- and leucine-rich protein 1 OS=Homo sapiens OX=9606 GN=PELP1 PE=1 SV=2	0.071993	7.51e-06	404884	487088	507238	1.48381	1.57581	1.5917	Down
O00764	Pyridoxal kinase OS=Homo sapiens OX=9606 GN=PDXK PE=1 SV=1	0.419703	0.001153	3627300	4236661	4562592	0.998322	1.03839	0.829451	Down
Q9NRX4	14 kDa phosphohistidine phosphatase OS=Homo sapiens OX=9606 GN=PHPT1 PE=1 SV=1	0.258135	0.001921	793460	1153040	1499143	1.21534	1.13638	1.01731	Down
P50542	Peroxisomal targeting signal 1 receptor OS=Homo sapiens OX=9606 GN=PEX5 PE=1 SV=3	4.54544	0.000132	3420454	4007107	3749591	0.496266	0.607575	0.501246	Up
O96000	NADH dehydrogenase [ubiquinone] 1 beta subcomplex subunit 10 OS=Homo sapiens OX=9606 GN=NDUFB10 PE=1 SV=3	2.22323	7.71e-06	33088671	27779688	32074027	0.801121	0.771804	0.811639	Up
Q9NVZ3	Adaptin ear-binding coat-associated protein 2 OS=Homo sapiens OX=9606 GN=NECAP2 PE=1 SV=1	0.547031	0.016413	3290526	1891832	3275241	1.18172	0.964212	1.00349	Down
Q00653	Nuclear factor NF-kappa-B p100 subunit OS=Homo sapiens OX=9606 GN=NFKB2 PE=1 SV=4	0.415113	0.035958	2379381	875222	2551236	1.0198	1.14847	1.22596	Down
Q9NX24	H/ACA ribonucleoprotein complex subunit 2 OS=Homo sapiens OX=9606 GN=NHP2 PE=1 SV=1	0.340499	0.009457	2247479	2411145	2543155	1.57949	0.889373	1.79197	Down
O94903	Pyridoxal phosphate homeostasis protein OS=Homo sapiens OX=9606 GN=PLPBP PE=1 SV=1	0.350714	0.000126	2337335	2349790	2527416	1.34757	1.50048	1.20548	Down
Q92542	Nicastrin OS=Homo sapiens OX=9606 GN=NCSTN PE=1 SV=2	3.11603	0.000262	16780418	14914286	13541426	0.619574	0.53194	0.588064	Up
Q8WX92	Negative elongation factor B OS=Homo sapiens OX=9606 GN=NELFB PE=1 SV=1	13.6417	1.07e-06	225000000	223000000	259000000	0.251884	0.287796	0.258133	Up
O95671	Probable bifunctional dTTP/UTP pyrophosphatase/methyltransferase protein OS=Homo sapiens OX=9606 GN=ASMTL PE=1 SV=3	0.414604	0.003357	5570022	4188252	4302094	1.09907	0.821082	1.18202	Down
O75882	Attractin OS=Homo sapiens OX=9606 GN=ATRN PE=1 SV=2	3.10701	0.005479	1868759	1157499	1289843	0.614486	0.664019	0.39252	Up
O00154	Cytosolic acyl coenzyme A thioester hydrolase OS=Homo sapiens OX=9606 GN=ACOT7 PE=1 SV=3	0.410991	0.005677	6827152	9176050	12325471	1.34392	1.27897	1.43917	Down
O60716	Catenin delta-1 OS=Homo sapiens OX=9606 GN=CTNND1 PE=1 SV=1	4.34038	5.28e-06	157000000	153000000	176000000	0.575851	0.585042	0.646112	Up
Q5VW32	BRO1 domain-containing protein BROX OS=Homo sapiens OX=9606 GN=BROX PE=1 SV=1	2.05132	0.011154		4356956	4118363	0.722821	0.928355	0.734038	Up
O43684	Mitotic checkpoint protein BUB3 OS=Homo sapiens OX=9606 GN=BUB3 PE=1 SV=1	0.064036	3.48e-06	637384	717557	726007	1.52921	1.70475	1.72728	Down
O14874	[3-methyl-2-oxobutanoate dehydrogenase [lipoamide]] kinase, mitochondrial OS=Homo sapiens OX=9606 GN=BCKDK PE=1 SV=2	1.66958	0.020949	2043943	1895922	2009769	0.66659	1.0291	0.677263	Up
P49716	CCAAT/enhancer-binding protein delta OS=Homo sapiens OX=9606 GN=CEBPD PE=1 SV=2	0.393178	0.024246		560056	588451	1.28073	1.32867	1.31274	Down
Q13042	Cell division cycle protein 16 homolog OS=Homo sapiens OX=9606 GN=CDC16 PE=1 SV=2	0.301274	4.58e-05	497072	451372	494648	1.30059	1.53825	1.58244	Down
O96005	Cleft lip and palate transmembrane protein 1 OS=Homo sapiens OX=9606 GN=CLPTM1 PE=1 SV=1	3.01792	0.00075	46400831	32424793	55841419	0.740854	0.752375	0.774202	Up
Q13057	Bifunctional coenzyme A synthase OS=Homo sapiens OX=9606 GN=COASY PE=1 SV=4	0.450425	0.016095	1694822	777280	1043016	0.994378	1.11819	1.17432	Down
Q9H3H3	UPF0696 protein C11orf68 OS=Homo sapiens OX=9606 GN=C11orf68 PE=1 SV=3	0.12382	0.00054	452458	384129	855652	1.38444	1.46378	1.46181	Down
Q9BUN8	Derlin-1 OS=Homo sapiens OX=9606 GN=DERL1 PE=1 SV=1	1.66215	0.006239	9838097	9022183	13596367	0.853015	0.859275	0.806051	Up
O43143	Pre-mRNA-splicing factor ATP-dependent RNA helicase DHX15 OS=Homo sapiens OX=9606 GN=DHX15 PE=1 SV=2	0.071933	0.001064	2399700	1619722	5470127	1.72646	1.67553	1.53063	Down
Q9GZP9	Derlin-2 OS=Homo sapiens OX=9606 GN=DERL2 PE=1 SV=1	1.5415	0.022653	4032404	4359817	4523935	1.22153	0.845279	0.930284	Up
Q7Z478	ATP-dependent RNA helicase DHX29 OS=Homo sapiens OX=9606 GN=DHX29 PE=1 SV=2	0.471739	0.027411	1107957	1188493	2508101	1.26369	1.1432	1.21024	Down
Q7L2E3	ATP-dependent RNA helicase DHX30 OS=Homo sapiens OX=9606 GN=DHX30 PE=1 SV=1	0.448842	0.009016	3131049	2412471	4331539	1.17046	1.04713	1.51676	Down
Q7L7V1	Putative pre-mRNA-splicing factor ATP-dependent RNA helicase DHX32 OS=Homo sapiens OX=9606 GN=DHX32 PE=1 SV=1	0.569253	0.042219	109907	66482.2	145225	1.10108	0.956633	1.24283	Down
P42892	Endothelin-converting enzyme 1 OS=Homo sapiens OX=9606 GN=ECE1 PE=1 SV=2	1.51086	0.004817	23524575	23357272	21848994	1.11696	1.25075	1.10235	Up
P19525	Interferon-induced, double-stranded RNA-activated protein kinase OS=Homo sapiens OX=9606 GN=EIF2AK2 PE=1 SV=2	0.316039	0.000221	7324783	8981619	8703656	1.23418	1.1789	1.22648	Down
P55084	Trifunctional enzyme subunit beta, mitochondrial OS=Homo sapiens OX=9606 GN=HADHB PE=1 SV=3	2.59776	4.06e-07	232000000	217000000	246000000	0.770743	0.766208	0.746549	Up
Q15642	Cdc42-interacting protein 4 OS=Homo sapiens OX=9606 GN=TRIP10 PE=1 SV=3	2.38552	0.000839	22762428	19605033	27185580	0.67729	0.647051	0.836731	Up
O76071	Probable cytosolic iron-sulfur protein assembly protein CIAO1 OS=Homo sapiens OX=9606 GN=CIAO1 PE=1 SV=1	0.052299	2.02e-05	188202	135210	164664	1.30551	1.89156	1.60307	Down
Q6XZF7	Dynamin-binding protein OS=Homo sapiens OX=9606 GN=DNMBP PE=1 SV=1	0.32377	0.000758	4082479	2457596	3110812	1.49793	1.47455	1.38127	Down
P26358	DNA (cytosine-5)-methyltransferase 1 OS=Homo sapiens OX=9606 GN=DNMT1 PE=1 SV=2	0.398785	0.047498	68848.4	65499.7		1.42983	0.784216	1.50246	Down
Q93034	Cullin-5 OS=Homo sapiens OX=9606 GN=CUL5 PE=1 SV=4	5.82597	0.006895	49472502	49205537	50556429	0.702461	0.710287	0.236673	Up
P21333	Filamin-A OS=Homo sapiens OX=9606 GN=FLNA PE=1 SV=4	0.597733	3.97e-06	1740000000	1600000000	1800000000	1.16933	1.18233	1.13572	Down
P27707	Deoxycytidine kinase OS=Homo sapiens OX=9606 GN=DCK PE=1 SV=1	0.189394	0.000566	574892	376330	731682	1.95123	1.51692	1.68968	Down
Q8IZ81	ELMO domain-containing protein 2 OS=Homo sapiens OX=9606 GN=ELMOD2 PE=1 SV=1	3.14318	4.51e-05	56440039	54752916	60180284	0.532617	0.533611	0.630712	Up
Q9H0X4	Protein FAM234A OS=Homo sapiens OX=9606 GN=FAM234A PE=1 SV=1	5.8591	4.38e-06	10550237	9502120	9857310	0.437196	0.494751	0.446587	Up
Q9H6S3	Epidermal growth factor receptor kinase substrate 8-like protein 2 OS=Homo sapiens OX=9606 GN=EPS8L2 PE=1 SV=2	3.81755	0.000131	6936673	5909534	7488150	0.71862	0.791433	0.585916	Up
Q5W0V3	FHF complex subunit HOOK interacting protein 2A OS=Homo sapiens OX=9606 GN=FHIP2A PE=1 SV=1	0.51204	4.72e-06	2546688	2192747	2491891	1.31229	1.30336	1.34813	Down
P49327	Fatty acid synthase OS=Homo sapiens OX=9606 GN=FASN PE=1 SV=3	1.55835	2.41e-05	283000000	245000000	294000000	0.995912	0.949865	0.953564	Up
Q8TAE8	Growth arrest and DNA damage-inducible proteins-interacting protein 1 OS=Homo sapiens OX=9606 GN=GADD45GIP1 PE=1 SV=1	1.51158	0.009353	1373863	1521644	1715339	0.994524	1.1162	1.21258	Up
O75506	Heat shock factor-binding protein 1 OS=Homo sapiens OX=9606 GN=HSBP1 PE=1 SV=1	0.386912	0.001963	1771657	1699915	1938745	1.75492	1.14661	1.2761	Down
Q8NCL4	Polypeptide N-acetylgalactosaminyltransferase 6 OS=Homo sapiens OX=9606 GN=GALNT6 PE=1 SV=2	0.186674	0.003521	464432	242665	180525	1.59896	1.47972	1.64219	Down
Q3V6T2	Girdin OS=Homo sapiens OX=9606 GN=CCDC88A PE=1 SV=2	1.59095	0.009144	8640648	9099980	10513361	1.07155	1.33228	1.01255	Up
P51610	Host cell factor 1 OS=Homo sapiens OX=9606 GN=HCFC1 PE=1 SV=2	0.556726	0.000436	13423220	10337634	13840799	1.32741	1.43239	1.37685	Down
Q9ULI3	Protein HEG homolog 1 OS=Homo sapiens OX=9606 GN=HEG1 PE=1 SV=3	3.83542	0.000104	723539	643675	872508	0.343656	0.434431	0.365096	Up
Q9BTY7	Protein HGH1 homolog OS=Homo sapiens OX=9606 GN=HGH1 PE=1 SV=1	0.590452	0.001416	1035824	818031	902805	1.28315	1.31811	1.47502	Down
Q92743	Serine protease HTRA1 OS=Homo sapiens OX=9606 GN=HTRA1 PE=1 SV=1	2.35825	7.4e-05	30646706	27249823	35765981	0.590832	0.621877	0.560783	Up
Q8TCT9	Minor histocompatibility antigen H13 OS=Homo sapiens OX=9606 GN=HM13 PE=1 SV=1	2.93156	0.000201	141000000	132000000	120000000	0.687118	0.781307	0.717617	Up
Q9NWY4	Histone PARylation factor 1 OS=Homo sapiens OX=9606 GN=HPF1 PE=1 SV=2	0.111328	4.65e-05	137802	124466	160244	2.36566	1.64365	1.79772	Down
Q96II8	DISP complex protein LRCH3 OS=Homo sapiens OX=9606 GN=LRCH3 PE=1 SV=2	0.287357	0.000187	334107		395040	1.32192	1.2395	1.26555	Down
Q8TDW0	Volume-regulated anion channel subunit LRRC8C OS=Homo sapiens OX=9606 GN=LRRC8C PE=1 SV=2	2.08644	0.023696	981995	474219	915599	0.939996	1.1116	0.993674	Up
P26038	Moesin OS=Homo sapiens OX=9606 GN=MSN PE=1 SV=3	1.50958	2.52e-05	642000000	602000000	685000000	0.936778	0.960293	0.914922	Up
P53602	Diphosphomevalonate decarboxylase OS=Homo sapiens OX=9606 GN=MVD PE=1 SV=1	0.371092	4.64e-05	4677302	4469966	4382789	1.3649	1.47091	1.38495	Down
P20592	Interferon-induced GTP-binding protein Mx2 OS=Homo sapiens OX=9606 GN=MX2 PE=1 SV=1	0.454343	0.007176	10983786	16036964	18023177	0.985108	0.958382	0.895125	Down
O95168	NADH dehydrogenase [ubiquinone] 1 beta subcomplex subunit 4 OS=Homo sapiens OX=9606 GN=NDUFB4 PE=1 SV=3	1.98533	0.002694	11248434	12186170	9956082	0.821654	0.803316	0.864942	Up
Q9P032	NADH dehydrogenase [ubiquinone] 1 alpha subcomplex assembly factor 4 OS=Homo sapiens OX=9606 GN=NDUFAF4 PE=1 SV=1	0.657684	0.047746	46870668	41117455	30662844	0.987499	1.11688	0.980526	Down
Q9UDR5	Alpha-aminoadipic semialdehyde synthase, mitochondrial OS=Homo sapiens OX=9606 GN=AASS PE=1 SV=1	2.93266	0.008926	2598762	3048761	3283848	0.883662	0.411644	0.574801	Up
P17174	Aspartate aminotransferase, cytoplasmic OS=Homo sapiens OX=9606 GN=GOT1 PE=1 SV=3	2.24399	3.43e-05	45647049	37054519	46581471	0.798403	0.864007	0.811035	Up
Q9H7C9	Mth938 domain-containing protein OS=Homo sapiens OX=9606 GN=AAMDC PE=1 SV=1	0.512019	0.004226	2682153	3123150	3653913	0.922537	1.17149	0.975409	Down
Q15758	Neutral amino acid transporter B(0) OS=Homo sapiens OX=9606 GN=SLC1A5 PE=1 SV=2	3.88421	1.21e-05	114000000	97125840	122000000	0.702988	0.614169	0.702127	Up
Q12904	Aminoacyl tRNA synthase complex-interacting multifunctional protein 1 OS=Homo sapiens OX=9606 GN=AIMP1 PE=1 SV=2	0.317812	0.000197	5168604	6197950	6288346	1.39904	1.38526	1.28193	Down
Q13443	Disintegrin and metalloproteinase domain-containing protein 9 OS=Homo sapiens OX=9606 GN=ADAM9 PE=1 SV=1	2.32547	2.71e-05	16282895	15868512	16051773	0.834561	0.821071	0.814504	Up
P09525	Annexin A4 OS=Homo sapiens OX=9606 GN=ANXA4 PE=1 SV=4	5.47294	3.63e-06	237000000	230000000	246000000	0.445985	0.487204	0.425321	Up
P98196	Phospholipid-transporting ATPase IH OS=Homo sapiens OX=9606 GN=ATP11A PE=1 SV=3	13.1006	2.85e-05	2812049	1983743	2043516	0.268783	0.267327	0.224391	Up
Q8N3C0	Activating signal cointegrator 1 complex subunit 3 OS=Homo sapiens OX=9606 GN=ASCC3 PE=1 SV=3	3.01666	7.7e-06	75054851	64961611	70075092	0.729511	0.756281	0.702255	Up
P30043	Flavin reductase (NADPH) OS=Homo sapiens OX=9606 GN=BLVRB PE=1 SV=3	0.462247	0.000308	10520016	8972747	8862538	1.21444	1.15066	1.24486	Down
P17302	Gap junction alpha-1 protein OS=Homo sapiens OX=9606 GN=GJA1 PE=1 SV=2	3.56492	0.000302	28124109	24163571	32393702	0.431603	0.604569	0.479991	Up
O43570	Carbonic anhydrase 12 OS=Homo sapiens OX=9606 GN=CA12 PE=1 SV=1	4.7168	1.46e-07	3064996	2691518	3044274	0.526549	0.54352	0.516066	Up
Q6NZI2	Caveolae-associated protein 1 OS=Homo sapiens OX=9606 GN=CAVIN1 PE=1 SV=1	1.83341	4.12e-05	184000000	184000000	202000000	1.0138	0.997211	1.0042	Up
Q9GZR7	ATP-dependent RNA helicase DDX24 OS=Homo sapiens OX=9606 GN=DDX24 PE=1 SV=1	0.21265	0.000715	147397	110896		1.02716	1.19198	1.28194	Down
P17844	Probable ATP-dependent RNA helicase DDX5 OS=Homo sapiens OX=9606 GN=DDX5 PE=1 SV=1	0.301369	0.005586	14566283	18717142	9857310	1.32279	1.51264	1.41787	Down
P48509	CD151 antigen OS=Homo sapiens OX=9606 GN=CD151 PE=1 SV=3	4.73566	7.55e-06	106000000	103000000	110000000	0.580586	0.676209	0.613638	Up
Q7Z7K6	Centromere protein V OS=Homo sapiens OX=9606 GN=CENPV PE=1 SV=1	0.163026	0.001002	313305	164021	385059	1.56299	1.43982	1.54806	Down
Q00535	Cyclin-dependent-like kinase 5 OS=Homo sapiens OX=9606 GN=CDK5 PE=1 SV=3	0.344808	0.001351	986234	1346235	1461761	1.19073	1.09888	1.24585	Down
Q7LBR1	Charged multivesicular body protein 1b OS=Homo sapiens OX=9606 GN=CHMP1B PE=1 SV=1	3.09741	4.47e-05	16113545	17380855	19238505	0.602019	0.641762	0.604629	Up
P32321	Deoxycytidylate deaminase OS=Homo sapiens OX=9606 GN=DCTD PE=1 SV=2	0.260713	0.007696	701422	767798	1777218	1.47918	1.20396	1.61864	Down
Q9Y485	DmX-like protein 1 OS=Homo sapiens OX=9606 GN=DMXL1 PE=1 SV=3	3.51522	0.028615	847110	825106	941280	0.998645	0.230344	0.527134	Up
O95479	GDH/6PGL endoplasmic bifunctional protein OS=Homo sapiens OX=9606 GN=H6PD PE=1 SV=2	3.58516	8.58e-05	95302563	86815822	121000000	0.607377	0.547196	0.630313	Up
Q8IY37	Probable ATP-dependent RNA helicase DHX37 OS=Homo sapiens OX=9606 GN=DHX37 PE=1 SV=1	0.352733	0.012618		134535	228880	1.4447	1.95475	1.43715	Down
O60832	H/ACA ribonucleoprotein complex subunit DKC1 OS=Homo sapiens OX=9606 GN=DKC1 PE=1 SV=3	0.127985	1.95e-05	2749535	1908248	2332757	1.53926	1.50906	1.71641	Down
Q8NB37	Glutamine amidotransferase-like class 1 domain-containing protein 1 OS=Homo sapiens OX=9606 GN=GATD1 PE=1 SV=1	0.284906	0.014908		394576	404537	0.957441	1.28181	0.677475	Down
Q9NP97	Dynein light chain roadblock-type 1 OS=Homo sapiens OX=9606 GN=DYNLRB1 PE=1 SV=3	0.652595	0.000554	7791357	7668193	9142621	1.28319	1.2403	1.33247	Down
P15924	Desmoplakin OS=Homo sapiens OX=9606 GN=DSP PE=1 SV=3	0.234814	0.026376	926480	163286	273740	1.39511	1.43647	1.21465	Down
P06241	Tyrosine-protein kinase Fyn OS=Homo sapiens OX=9606 GN=FYN PE=1 SV=3	6.35932	0.00059	604026	530002	979791	0.451641	0.648686	0.525149	Up
Q14C86	GTPase-activating protein and VPS9 domain-containing protein 1 OS=Homo sapiens OX=9606 GN=GAPVD1 PE=1 SV=2	0.232351	0.000641	4027165	2149409	3375017	1.36123	1.35072	1.46464	Down
O60610	Protein diaphanous homolog 1 OS=Homo sapiens OX=9606 GN=DIAPH1 PE=1 SV=2	1.82374	0.000551	66762964	61354203	75782966	1.03269	0.85885	0.952926	Up
Q12959	Disks large homolog 1 OS=Homo sapiens OX=9606 GN=DLG1 PE=1 SV=2	2.84345	0.005174	12003033	8527109	8844233	0.858222	0.495061	0.584499	Up
Q8TCE6	DENN domain-containing protein 10 OS=Homo sapiens OX=9606 GN=DENND10 PE=1 SV=1	2.89732	0.00022	2136694	1655885	2059723	0.629926	0.806505	0.687857	Up
Q00796	Sorbitol dehydrogenase OS=Homo sapiens OX=9606 GN=SORD PE=1 SV=4	0.202346	0.002284	437071	423194	957092	1.29906	1.18882	1.22548	Down
Q9Y3B6	ER membrane protein complex subunit 9 OS=Homo sapiens OX=9606 GN=EMC9 PE=1 SV=3	3.91616	0.000893	1385124	1476553	1286691	0.735379	0.767784	0.50689	Up
O75844	CAAX prenyl protease 1 homolog OS=Homo sapiens OX=9606 GN=ZMPSTE24 PE=1 SV=2	2.3861	6.06e-05	33732173	31481848	32623295	0.713306	0.801046	0.797992	Up
Q13451	Peptidyl-prolyl cis-trans isomerase FKBP5 OS=Homo sapiens OX=9606 GN=FKBP5 PE=1 SV=2	0.133485	0.001259	582184	1229636	1116580	1.42085	1.31235	1.38653	Down
Q5T1M5	FK506-binding protein 15 OS=Homo sapiens OX=9606 GN=FKBP15 PE=1 SV=2	7.99715	4.68e-05	94187600	87831507	72005725	0.359029	0.367258	0.344255	Up
P35555	Fibrillin-1 OS=Homo sapiens OX=9606 GN=FBN1 PE=1 SV=4	4.37719	1.47e-05	442000000	376000000	457000000	0.481454	0.509172	0.581362	Up
P23142	Fibulin-1 OS=Homo sapiens OX=9606 GN=FBLN1 PE=1 SV=4	2.47567	0.000231	59315548	44525848	64723040	0.743263	0.714826	0.704507	Up
Q6UWH4	Golgi-associated kinase 1B OS=Homo sapiens OX=9606 GN=GASK1B PE=2 SV=1	0.407186	0.000308	411484	336499	410809	1.07426	1.03147	0.851549	Down
Q86SF2	N-acetylgalactosaminyltransferase 7 OS=Homo sapiens OX=9606 GN=GALNT7 PE=1 SV=1	14.668	2.2e-05	398000000	472000000	438000000	0.230757	0.22375	0.290092	Up
Q14332	Frizzled-2 OS=Homo sapiens OX=9606 GN=FZD2 PE=1 SV=1	3.72239	7.22e-05	3442623	3838861	3828048	0.424862	0.464406	0.495428	Up
O60443	Gasdermin-E OS=Homo sapiens OX=9606 GN=GSDME PE=1 SV=2	0.363894	0.008894	2785352	1960889	4805070	1.15934	1.13987	1.21799	Down
Q13330	Metastasis-associated protein MTA1 OS=Homo sapiens OX=9606 GN=MTA1 PE=1 SV=2	0.502716	0.002662	7052099	7764538	9634420	0.956511	1.17529	1.12675	Down
Q15843	NEDD8 OS=Homo sapiens OX=9606 GN=NEDD8 PE=1 SV=1	0.51434	0.007136	7630374	6854193	9084513	1.28559	1.00439	1.51913	Down
Q02978	Mitochondrial 2-oxoglutarate/malate carrier protein OS=Homo sapiens OX=9606 GN=SLC25A11 PE=1 SV=3	1.59615	0.000105	43956500	39503067	43380850	0.900178	0.964419	0.978573	Up
Q9ULC4	Malignant T-cell-amplified sequence 1 OS=Homo sapiens OX=9606 GN=MCTS1 PE=1 SV=1	0.52886	0.000902	6376704	5666206	5316665	1.13472	1.17514	1.19968	Down
Q9BYC5	Alpha-(1,6)-fucosyltransferase OS=Homo sapiens OX=9606 GN=FUT8 PE=1 SV=2	0.185856	0.026765	1697715	364121	235015	1.15216	1.21232	1.09887	Down
O14976	Cyclin-G-associated kinase OS=Homo sapiens OX=9606 GN=GAK PE=1 SV=2	1.74885	7.31e-05	5699567	4751081	5423188	0.865077	0.924461	0.883107	Up
Q01167	Forkhead box protein K2 OS=Homo sapiens OX=9606 GN=FOXK2 PE=1 SV=3	0.56768	0.001136	222391	227388	288491	1.47779	1.42033	1.52718	Down
Q9BYX4	Interferon-induced helicase C domain-containing protein 1 OS=Homo sapiens OX=9606 GN=IFIH1 PE=1 SV=3	8.17989	2.06e-05	17436995	13111507	15201823	0.377234	0.304255	0.308278	Up
Q9NZI8	Insulin-like growth factor 2 mRNA-binding protein 1 OS=Homo sapiens OX=9606 GN=IGF2BP1 PE=1 SV=2	3.21142	6.85e-06	62320903	59940751	63512884	0.6142	0.637515	0.67614	Up
O75367	Core histone macro-H2A.1 OS=Homo sapiens OX=9606 GN=MACROH2A1 PE=1 SV=4	0.109899	9.7e-06	2587646	2595722	3487914	1.52418	1.41802	1.4772	Down
P01583	Interleukin-1 alpha OS=Homo sapiens OX=9606 GN=IL1A PE=1 SV=1	0.153843	0.009295	140058	69106.9		1.48107	1.22457	0.825781	Down
Q4G0J3	La-related protein 7 OS=Homo sapiens OX=9606 GN=LARP7 PE=1 SV=1	17.3484	6.5e-07	301000000	289000000	347000000	0.188349	0.216408	0.194948	Up
Q14847	LIM and SH3 domain protein 1 OS=Homo sapiens OX=9606 GN=LASP1 PE=1 SV=2	0.30553	0.000261	35793283	34398245	49666404	1.3434	1.33512	1.18002	Down
P17931	Galectin-3 OS=Homo sapiens OX=9606 GN=LGALS3 PE=1 SV=5	0.441062	0.001591	11207158	13787398	11568158	1.13249	1.23947	1.2034	Down
P02545	Prelamin-A/C OS=Homo sapiens OX=9606 GN=LMNA PE=1 SV=1	0.129712	9.42e-08	151000000	134000000	146000000	1.51182	1.54876	1.50776	Down
Q8IWT6	Volume-regulated anion channel subunit LRRC8A OS=Homo sapiens OX=9606 GN=LRRC8A PE=1 SV=1	9.54432	2.03e-06	179000000	191000000	200000000	0.345578	0.340036	0.319273	Up
Q9NZM1	Myoferlin OS=Homo sapiens OX=9606 GN=MYOF PE=1 SV=1	3.36266	1.8e-06	910000000	864000000	1040000000	0.655939	0.655325	0.645495	Up
Q9UPQ0	LIM and calponin homology domains-containing protein 1 OS=Homo sapiens OX=9606 GN=LIMCH1 PE=1 SV=4	2.01615	0.000192	25526570	21775765	23043786	0.837536	0.944932	0.893474	Up
O95777	U6 snRNA-associated Sm-like protein LSm8 OS=Homo sapiens OX=9606 GN=LSM8 PE=1 SV=3	0.239736	0.010539	1461539	1598432	662409	1.76449	1.32577	1.88803	Down
Q9BVC4	Target of rapamycin complex subunit LST8 OS=Homo sapiens OX=9606 GN=MLST8 PE=1 SV=1	0.344857	0.007853		100271	167183	1.00045	0.779615	0.953895	Down
Q92859	Neogenin OS=Homo sapiens OX=9606 GN=NEO1 PE=1 SV=2	3.23775	4.4e-05	2043339	1952826	2239710	0.537796	0.656758	0.609249	Up
Q92979	Ribosomal RNA small subunit methyltransferase NEP1 OS=Homo sapiens OX=9606 GN=EMG1 PE=1 SV=4	0.262529	0.006719	411108	546444		1.84639	1.37255	1.32071	Down
P55209	Nucleosome assembly protein 1-like 1 OS=Homo sapiens OX=9606 GN=NAP1L1 PE=1 SV=1	1.63679	0.003734	56121137	42060203	53217577	1.10616	0.902871	1.06634	Up
Q0ZGT2	Nexilin OS=Homo sapiens OX=9606 GN=NEXN PE=1 SV=1	2.10548	5.76e-06	65716179	55823650	66714911	0.805298	0.815951	0.771888	Up
Q86X76	Deaminated glutathione amidase OS=Homo sapiens OX=9606 GN=NIT1 PE=1 SV=2	1.73464	0.000121	12713219	10485405	12457868	0.869726	0.9549	0.895782	Up
P21359	Neurofibromin OS=Homo sapiens OX=9606 GN=NF1 PE=1 SV=2	24.5757	8.11e-07	80553838	78162524	102000000	0.168468	0.163008	0.160861	Up
Q99733	Nucleosome assembly protein 1-like 4 OS=Homo sapiens OX=9606 GN=NAP1L4 PE=1 SV=1	0.657098	0.002336	13058230	13393566	15675789	1.22331	1.26005	1.1069	Down
Q9NQR4	Omega-amidase NIT2 OS=Homo sapiens OX=9606 GN=NIT2 PE=1 SV=1	0.362469	0.012539	2160844	4477535	3140533	1.31632	1.1032	1.15095	Down
P55769	NHP2-like protein 1 OS=Homo sapiens OX=9606 GN=SNU13 PE=1 SV=3	0.194209	1.35e-06	2317941	1983947	2377453	1.54974	1.55482	1.40789	Down
Q9Y314	Nitric oxide synthase-interacting protein OS=Homo sapiens OX=9606 GN=NOSIP PE=1 SV=1	1.59812	0.013339	1737574	1785247	1966049	1.05061	1.12237	0.794613	Up
Q86UT6	NLR family member X1 OS=Homo sapiens OX=9606 GN=NLRX1 PE=1 SV=1	0.307314	0.019067	89250.2	56346.1	202698	1.36421	1.168	1.37691	Down
Q14938	Nuclear factor 1 X-type OS=Homo sapiens OX=9606 GN=NFIX PE=1 SV=2	0.232005	0.001188	259648	202187	421623	1.14614	1.13812	1.03505	Down
Q9Y2Q5	Ragulator complex protein LAMTOR2 OS=Homo sapiens OX=9606 GN=LAMTOR2 PE=1 SV=1	1.52798	0.006776	10355272	7685995	10780698	0.863007	0.735818	0.8514	Up
P40261	Nicotinamide N-methyltransferase OS=Homo sapiens OX=9606 GN=NNMT PE=1 SV=1	0.457125	6.22e-05	42898605	40461337	40596383	0.872857	0.852913	0.820216	Down
P62166	Neuronal calcium sensor 1 OS=Homo sapiens OX=9606 GN=NCS1 PE=1 SV=2	2.13251	0.000356	4752653	4137226	5764723	0.862858	0.845905	0.775054	Up
P35658	Nuclear pore complex protein Nup214 OS=Homo sapiens OX=9606 GN=NUP214 PE=1 SV=2	0.555771	0.040714	3078330	5487014	5137075	1.48782	1.26755	1.28369	Down
Q9UNW1	Multiple inositol polyphosphate phosphatase 1 OS=Homo sapiens OX=9606 GN=MINPP1 PE=1 SV=1	3.48309	0.000135	32902671	38450858	36580950	0.596717	0.612167	0.670615	Up
P43121	Cell surface glycoprotein MUC18 OS=Homo sapiens OX=9606 GN=MCAM PE=1 SV=2	5.80848	0.002405	31302994	64560146	48066581	0.567039	0.51954	0.447054	Up
Q96QG7	Myotubularin-related protein 9 OS=Homo sapiens OX=9606 GN=MTMR9 PE=1 SV=1	3.1931	0.001592	7033987	6309007	4731329	0.619475	0.716492	0.64904	Up
Q9BUK6	Protein misato homolog 1 OS=Homo sapiens OX=9606 GN=MSTO1 PE=1 SV=1	0.244321	0.043115	214801	132989	1054941	0.793618	1.14331	1.14581	Down
Q9HB07	MYG1 exonuclease OS=Homo sapiens OX=9606 GN=MYG1 PE=1 SV=3	0.558155	0.000795	3808481	3932404	4524878	1.31752	1.53482	1.43221	Down
Q9P2B4	CTTNBP2 N-terminal-like protein OS=Homo sapiens OX=9606 GN=CTTNBP2NL PE=1 SV=2	0.378921	0.042353	1815879	866537	3685050	1.4489	1.50854	1.48631	Down
Q9NVP1	ATP-dependent RNA helicase DDX18 OS=Homo sapiens OX=9606 GN=DDX18 PE=1 SV=2	0.042011	0.000175	284215	234213	566736	1.97152	1.65698	1.8028	Down
Q9NPI6	mRNA-decapping enzyme 1A OS=Homo sapiens OX=9606 GN=DCP1A PE=1 SV=3	0.108865	5.57e-05	164568	172697	166485	1.48802	1.14709	1.65498	Down
Q53EP0	Fibronectin type III domain-containing protein 3B OS=Homo sapiens OX=9606 GN=FNDC3B PE=1 SV=2	2.00703	2.2e-06	105000000	89268851	105000000	0.91293	0.903911	0.887138	Up
Q53GQ0	Very-long-chain 3-oxoacyl-CoA reductase OS=Homo sapiens OX=9606 GN=HSD17B12 PE=1 SV=2	2.2637	0.000246	43497990	44292926	52367417	0.823237	0.764398	0.699795	Up
Q9H1X3	DnaJ homolog subfamily C member 25 OS=Homo sapiens OX=9606 GN=DNAJC25 PE=1 SV=1	7.277	2.74e-05	22024340	16334426	16768619	0.408848	0.41087	0.433361	Up
Q08211	ATP-dependent RNA helicase A OS=Homo sapiens OX=9606 GN=DHX9 PE=1 SV=4	0.139445	3.42e-05	13229452	15884893	17836901	1.6634	1.6034	1.50666	Down
P34059	N-acetylgalactosamine-6-sulfatase OS=Homo sapiens OX=9606 GN=GALNS PE=1 SV=1	0.600384	0.003738	5491023	4119008	5990096	1.19122	1.39815	1.25453	Down
Q8NCG7	Diacylglycerol lipase-beta OS=Homo sapiens OX=9606 GN=DAGLB PE=1 SV=2	2.1449	0.006073	799208	514931	740637	0.773796	1.09137	0.819637	Up
O43583	Density-regulated protein OS=Homo sapiens OX=9606 GN=DENR PE=1 SV=2	0.37814	0.019919	2682432	5863283	3228889	1.14419	1.33188	1.13469	Down
O75084	Frizzled-7 OS=Homo sapiens OX=9606 GN=FZD7 PE=1 SV=2	4.58641	2.89e-05	8613297	8853688	8805273	0.438736	0.5021	0.420046	Up
Q14393	Growth arrest-specific protein 6 OS=Homo sapiens OX=9606 GN=GAS6 PE=1 SV=3	2.04483	7.41e-05	3921841	3531219	3925486	0.593501	0.680769	0.615377	Up
P48060	Glioma pathogenesis-related protein 1 OS=Homo sapiens OX=9606 GN=GLIPR1 PE=1 SV=3	26.9437	0.002049	14945933	12609505	17610560	0.223172	0.048888	0.19503	Up
Q9BSJ2	Gamma-tubulin complex component 2 OS=Homo sapiens OX=9606 GN=TUBGCP2 PE=1 SV=2	0.604329	1.26e-05	1651625	1430237	1673112	1.23085	1.20005	1.26845	Down
P27487	Dipeptidyl peptidase 4 OS=Homo sapiens OX=9606 GN=DPP4 PE=1 SV=2	2.0589	7.53e-06	282000000	252000000	292000000	0.560782	0.597753	0.552375	Up
Q7RTS9	Dymeclin OS=Homo sapiens OX=9606 GN=DYM PE=1 SV=1	14.6252	8.28e-07	46034720	48464428	52207168	0.264744	0.287091	0.273347	Up
Q15717	ELAV-like protein 1 OS=Homo sapiens OX=9606 GN=ELAVL1 PE=1 SV=2	3.74437	7.44e-07	127000000	112000000	128000000	0.638117	0.678775	0.690363	Up
Q14185	Dedicator of cytokinesis protein 1 OS=Homo sapiens OX=9606 GN=DOCK1 PE=1 SV=2	9.21396	7.75e-07	64315661	57741356	69454236	0.37326	0.361516	0.412578	Up
O75822	Eukaryotic translation initiation factor 3 subunit J OS=Homo sapiens OX=9606 GN=EIF3J PE=1 SV=2	0.300107	7.32e-05	3701889	4240691	4143511	1.45668	1.45942	1.44602	Down
O75821	Eukaryotic translation initiation factor 3 subunit G OS=Homo sapiens OX=9606 GN=EIF3G PE=1 SV=2	0.373646	0.000698	6059264	7359209	6518863	1.50866	1.38469	1.29337	Down
Q32P44	Echinoderm microtubule-associated protein-like 3 OS=Homo sapiens OX=9606 GN=EML3 PE=1 SV=1	2.12925	0.005043	2753016	2429778	2580954	0.976631	0.611953	0.771527	Up
Q13347	Eukaryotic translation initiation factor 3 subunit I OS=Homo sapiens OX=9606 GN=EIF3I PE=1 SV=1	0.55047	6.92e-05	21383162	20185468	24138881	1.21435	1.26055	1.32212	Down
P26641	Elongation factor 1-gamma OS=Homo sapiens OX=9606 GN=EEF1G PE=1 SV=3	0.434171	1.36e-06	110000000	96561065	114000000	1.18388	1.25196	1.21636	Down
Q7L775	EPM2A-interacting protein 1 OS=Homo sapiens OX=9606 GN=EPM2AIP1 PE=1 SV=1	0.161229	0.006002	85891.3	136301	308638	1.50507	1.22518	1.50939	Down
Q93063	Exostosin-2 OS=Homo sapiens OX=9606 GN=EXT2 PE=1 SV=1	0.225246	3.44e-06	2966155	2682934	3185392	1.27386	1.45766	1.3919	Down
Q8NFF5	FAD synthase OS=Homo sapiens OX=9606 GN=FLAD1 PE=1 SV=1	0.386648	0.000943	1701849	1329464	2093531	1.2972	1.2103	1.49325	Down
Q9UPT5	Exocyst complex component 7 OS=Homo sapiens OX=9606 GN=EXOC7 PE=1 SV=3	12.2626	8.05e-05	214000000	244000000	210000000	0.238476	0.28539	0.185811	Up
Q5RKV6	Exosome complex component MTR3 OS=Homo sapiens OX=9606 GN=EXOSC6 PE=1 SV=1	0.641324	0.033382	5357504	4229886	3982889	1.09439	1.35513	0.96097	Down
Q14254	Flotillin-2 OS=Homo sapiens OX=9606 GN=FLOT2 PE=1 SV=2	2.3182	0.000372	30315248	26576670	31986831	0.762084	0.687803	0.890493	Up
Q02790	Peptidyl-prolyl cis-trans isomerase FKBP4 OS=Homo sapiens OX=9606 GN=FKBP4 PE=1 SV=3	0.529207	9.25e-05	19565044	17398656	19207225	1.31322	1.47088	1.45874	Down
Q15007	Pre-mRNA-splicing regulator WTAP OS=Homo sapiens OX=9606 GN=WTAP PE=1 SV=2	0.059429	0.001216	29918.3	20396.6		0.877143	1.01329	1.50368	Down
Q14192	Four and a half LIM domains protein 2 OS=Homo sapiens OX=9606 GN=FHL2 PE=1 SV=3	0.62954	0.001896	56335657	55822947	54188291	1.13732	1.29256	1.16231	Down
Q7L8L6	FAST kinase domain-containing protein 5, mitochondrial OS=Homo sapiens OX=9606 GN=FASTKD5 PE=1 SV=1	14.015	8.19e-07	8577218	7574340	8388231	0.251049	0.246729	0.287069	Up
Q9Y613	FH1/FH2 domain-containing protein 1 OS=Homo sapiens OX=9606 GN=FHOD1 PE=1 SV=3	0.326308	0.000121	4329197	3742759	5409638	1.42356	1.30944	1.4412	Down
P35052	Glypican-1 OS=Homo sapiens OX=9606 GN=GPC1 PE=1 SV=2	168.861	0.000247	13554649	32904544	15133667	0.024366	0.019709	0.046734	Up
Q92805	Golgin subfamily A member 1 OS=Homo sapiens OX=9606 GN=GOLGA1 PE=1 SV=3	2.19347	0.00664	3325814	3315585	3332310	0.680957	0.789346	1.13001	Up
Q9BY32	Inosine triphosphate pyrophosphatase OS=Homo sapiens OX=9606 GN=ITPA PE=1 SV=2	9.03843	4.07e-06	116000000	118000000	116000000	0.307858	0.343362	0.302772	Up
P08727	Keratin, type I cytoskeletal 19 OS=Homo sapiens OX=9606 GN=KRT19 PE=1 SV=4	4.88726	7.89e-07	365000000	322000000	351000000	0.586911	0.547291	0.571105	Up
Q9Y287	Integral membrane protein 2B OS=Homo sapiens OX=9606 GN=ITM2B PE=1 SV=1	1.67724	0.000245	4288440	3524800	4417044	0.687192	0.623981	0.679615	Up
P17252	Protein kinase C alpha type OS=Homo sapiens OX=9606 GN=PRKCA PE=1 SV=4	3.74092	2.33e-05	54007409	56427490	65913480	0.595056	0.547677	0.554542	Up
Q13442	28 kDa heat- and acid-stable phosphoprotein OS=Homo sapiens OX=9606 GN=PDAP1 PE=1 SV=1	0.289809	0.000449	5708743	6015821	4732043	1.62895	1.58764	1.4309	Down
O00178	GTP-binding protein 1 OS=Homo sapiens OX=9606 GN=GTPBP1 PE=1 SV=3	0.562004	0.020355	1205063	1004217	1913038	1.12306	1.06137	1.21443	Down
O14672	Disintegrin and metalloproteinase domain-containing protein 10 OS=Homo sapiens OX=9606 GN=ADAM10 PE=1 SV=1	2.04878	0.023338	12395288	17461605	10954847	0.65989	0.805533	0.689003	Up
Q16204	Coiled-coil domain-containing protein 6 OS=Homo sapiens OX=9606 GN=CCDC6 PE=1 SV=2	0.322472	2.73e-05	3460407	2758935	3219201	1.33387	1.39968	1.23575	Down
P63098	Calcineurin subunit B type 1 OS=Homo sapiens OX=9606 GN=PPP3R1 PE=1 SV=2	1.55411	0.00345	16641366	15680174	14604978	0.924752	0.842526	0.861689	Up
Q9NW15	Anoctamin-10 OS=Homo sapiens OX=9606 GN=ANO10 PE=1 SV=2	3.43788	3.3e-05	36901008	38676511	37806233	0.613946	0.660829	0.605744	Up
Q96A33	PAT complex subunit CCDC47 OS=Homo sapiens OX=9606 GN=CCDC47 PE=1 SV=1	2.4498	7.11e-05	39022108	39670361	40689170	0.822948	0.906819	0.814534	Up
Q9BRJ6	Uncharacterized protein C7orf50 OS=Homo sapiens OX=9606 GN=C7orf50 PE=1 SV=1	0.266079	0.003886	1391590	600099	785560	1.84945	1.62607	1.72516	Down
P39687	Acidic leucine-rich nuclear phosphoprotein 32 family member A OS=Homo sapiens OX=9606 GN=ANP32A PE=1 SV=1	0.034444	2.37e-05	879885	481765	626122	1.43596	1.3514	1.48598	Down
P12429	Annexin A3 OS=Homo sapiens OX=9606 GN=ANXA3 PE=1 SV=3	3.56601	0.000454	16260931	15056146	17121896	0.648064	0.72924	0.484734	Up
Q13510	Acid ceramidase OS=Homo sapiens OX=9606 GN=ASAH1 PE=1 SV=5	0.620679	0.007271	6590964	5394969	5879453	0.862198	0.81309	0.656425	Down
L0R819	ASNSD1 upstream open reading frame protein OS=Homo sapiens OX=9606 GN=ASDURF PE=1 SV=1	15.2501	0.009769	1193182	887581		0.171964	0.184976		Up
P54709	Sodium/potassium-transporting ATPase subunit beta-3 OS=Homo sapiens OX=9606 GN=ATP1B3 PE=1 SV=1	3.29242	0.000446	97381015	94320706	90640547	0.605892	0.794947	0.576786	Up
P56945	Breast cancer anti-estrogen resistance protein 1 OS=Homo sapiens OX=9606 GN=BCAR1 PE=1 SV=2	9.47854	8.45e-05	64384033	62261610	64602206	0.268547	0.413801	0.392284	Up
Q15369	Elongin-C OS=Homo sapiens OX=9606 GN=ELOC PE=1 SV=1	0.384797	0.000126	9427841	9554484	10060187	1.32038	1.38605	1.15721	Down
Q15370	Elongin-B OS=Homo sapiens OX=9606 GN=ELOB PE=1 SV=1	0.471036	0.006581	10458732	8568474	15688178	1.28523	1.27816	1.11383	Down
P09104	Gamma-enolase OS=Homo sapiens OX=9606 GN=ENO2 PE=1 SV=3	0.459154	0.000695	6050124	4406741	5000094	1.13883	1.2019	1.05018	Down
Q8WYP5	Protein ELYS OS=Homo sapiens OX=9606 GN=AHCTF1 PE=1 SV=3	0.283008	0.009495	367927	296396	837337	1.43273	1.49461	1.24389	Down
Q9H4M9	EH domain-containing protein 1 OS=Homo sapiens OX=9606 GN=EHD1 PE=1 SV=2	2.05585	0.011645	132000000	78393287	88898579	0.922442	1.05438	0.805499	Up
O15372	Eukaryotic translation initiation factor 3 subunit H OS=Homo sapiens OX=9606 GN=EIF3H PE=1 SV=1	1.51135	0.000877	36877569	37231066	41806181	0.974209	1.07299	0.989887	Up
Q03113	Guanine nucleotide-binding protein subunit alpha-12 OS=Homo sapiens OX=9606 GN=GNA12 PE=1 SV=4	6.93813	0.009162	865343	2274823	915514	0.449338	0.345908	0.589757	Up
Q14344	Guanine nucleotide-binding protein subunit alpha-13 OS=Homo sapiens OX=9606 GN=GNA13 PE=1 SV=2	4.37239	2.22e-06	34972677	30125901	37095563	0.521815	0.571735	0.519979	Up
O95837	Guanine nucleotide-binding protein subunit alpha-14 OS=Homo sapiens OX=9606 GN=GNA14 PE=1 SV=1	23.2701	4.53e-05	102000000	85749808	73961792	0.133464	0.203249	0.178922	Up
P63096	Guanine nucleotide-binding protein G(i) subunit alpha-1 OS=Homo sapiens OX=9606 GN=GNAI1 PE=1 SV=2	2.07155	1.85e-05	2136854	1835539	2211757	0.741386	0.704815	0.773508	Up
Q86SX6	Glutaredoxin-related protein 5, mitochondrial OS=Homo sapiens OX=9606 GN=GLRX5 PE=1 SV=2	1.67052	0.003495	2950997	3094749	3862660	1.05879	1.04743	0.917502	Up
P04899	Guanine nucleotide-binding protein G(i) subunit alpha-2 OS=Homo sapiens OX=9606 GN=GNAI2 PE=1 SV=3	4.26674	7.3e-06	438000000	380000000	441000000	0.660644	0.624912	0.562448	Up
P08754	Guanine nucleotide-binding protein G(i) subunit alpha-3 OS=Homo sapiens OX=9606 GN=GNAI3 PE=1 SV=3	3.83151	0.001404	10341906	9531662	12464669	0.704837	1.07742	0.618467	Up
O15228	Dihydroxyacetone phosphate acyltransferase OS=Homo sapiens OX=9606 GN=GNPAT PE=1 SV=1	13.8358	0.000124	184000000	128000000	252000000	0.342196	0.329547	0.260448	Up
Q8TDQ7	Glucosamine-6-phosphate isomerase 2 OS=Homo sapiens OX=9606 GN=GNPDA2 PE=1 SV=1	2.29918	0.004105	7367497	6140275	7807957	0.621318	0.593859	0.926202	Up
O43292	Glycosylphosphatidylinositol anchor attachment 1 protein OS=Homo sapiens OX=9606 GN=GPAA1 PE=1 SV=3	3.0313	0.00545	1923940	947843	1934305	0.70497	0.750168	0.701741	Up
P50148	Guanine nucleotide-binding protein G(q) subunit alpha OS=Homo sapiens OX=9606 GN=GNAQ PE=1 SV=4	3.39693	0.011901	6384529	6382931	7048808	0.555513	0.705819	0.26434	Up
Q9UJJ9	N-acetylglucosamine-1-phosphotransferase subunit gamma OS=Homo sapiens OX=9606 GN=GNPTG PE=1 SV=1	0.488916	0.040872	196671		318058	0.985725	0.968618	0.72071	Down
Q5JWF2	Guanine nucleotide-binding protein G(s) subunit alpha isoforms XLas OS=Homo sapiens OX=9606 GN=GNAS PE=1 SV=2	4.12503	8.95e-07	58591777	55119865	62505258	0.557529	0.512609	0.530852	Up
Q96A65	Exocyst complex component 4 OS=Homo sapiens OX=9606 GN=EXOC4 PE=1 SV=1	0.052481	1.09e-05	2049884	2002939	2753465	1.29601	1.02256	1.03733	Down
Q15024	Exosome complex component RRP42 OS=Homo sapiens OX=9606 GN=EXOSC7 PE=1 SV=3	0.165545	0.000274	209118	227660		1.21843	1.3985	1.36323	Down
P35527	Keratin, type I cytoskeletal 9 OS=Homo sapiens OX=9606 GN=KRT9 PE=1 SV=3	2.95245	0.000108	57648612	51389754	71805390	0.683246	0.764154	0.707868	Up
P11166	Solute carrier family 2, facilitated glucose transporter member 1 OS=Homo sapiens OX=9606 GN=SLC2A1 PE=1 SV=2	2.77302	0.000113	39600549	32354245	41451436	0.583017	0.527022	0.64662	Up
Q9Y5Z4	Heme-binding protein 2 OS=Homo sapiens OX=9606 GN=HEBP2 PE=1 SV=1	0.328329	0.010105	4783628	2796376	2053139	1.10018	1.22336	1.1614	Down
Q7Z6Z7	E3 ubiquitin-protein ligase HUWE1 OS=Homo sapiens OX=9606 GN=HUWE1 PE=1 SV=3	6.89379	3.37e-06	318000000	281000000	364000000	0.497601	0.463214	0.435941	Up
Q9BTE3	Mini-chromosome maintenance complex-binding protein OS=Homo sapiens OX=9606 GN=MCMBP PE=1 SV=2	0.108895	0.000455	61641.3	74723.1		1.46226	1.51506	1.26792	Down
Q9BX67	Junctional adhesion molecule C OS=Homo sapiens OX=9606 GN=JAM3 PE=1 SV=1	2.83602	3.79e-06	12991517	11705227	13138202	0.714209	0.771308	0.70465	Up
P56199	Integrin alpha-1 OS=Homo sapiens OX=9606 GN=ITGA1 PE=1 SV=2	4.64292	9.04e-06	214000000	178000000	212000000	0.515135	0.442377	0.51075	Up
Q07666	KH domain-containing, RNA-binding, signal transduction-associated protein 1 OS=Homo sapiens OX=9606 GN=KHDRBS1 PE=1 SV=1	4.34057	0.000377	108000000	150000000	147000000	0.624198	0.662289	0.696287	Up
Q13303	Voltage-gated potassium channel subunit beta-2 OS=Homo sapiens OX=9606 GN=KCNAB2 PE=1 SV=2	0.530803	0.036215		163044	160026	0.485377	0.498304	0.713534	Down
Q9HCE0	Ectopic P granules protein 5 homolog OS=Homo sapiens OX=9606 GN=EPG5 PE=1 SV=2	0.559437	0.008606	150411	174440	136816	1.47353	1.31017	1.53848	Down
Q9NPA8	Transcription and mRNA export factor ENY2 OS=Homo sapiens OX=9606 GN=ENY2 PE=1 SV=1	0.228087	0.001519	1059056		815243	1.29165	1.17104	1.42347	Down
O00471	Exocyst complex component 5 OS=Homo sapiens OX=9606 GN=EXOC5 PE=1 SV=1	2.17528	0.038678	13936657	9711502	6719601	0.868169	0.940189	0.690689	Up
O43414	ERI1 exoribonuclease 3 OS=Homo sapiens OX=9606 GN=ERI3 PE=1 SV=2	0.199467	0.000894	130755	210456	172563	1.23448	1.06627	1.37366	Down
Q96DZ1	Endoplasmic reticulum lectin 1 OS=Homo sapiens OX=9606 GN=ERLEC1 PE=1 SV=1	1.52102	0.00045	12779353	11957765	13759020	0.748766	0.809869	0.851531	Up
Q01780	Exosome component 10 OS=Homo sapiens OX=9606 GN=EXOSC10 PE=1 SV=2	0.265079	0.030457	1198950	215560	408141	1.88643	1.87999	1.9026	Down
Q12805	EGF-containing fibulin-like extracellular matrix protein 1 OS=Homo sapiens OX=9606 GN=EFEMP1 PE=1 SV=2	1.81247	0.000352	2103116	1609616	2113730	0.991479	0.930856	0.946066	Up
Q14517	Protocadherin Fat 1 OS=Homo sapiens OX=9606 GN=FAT1 PE=1 SV=2	3.06202	0.016413	2084706	1978662	1285693	1.13675	0.65756	0.546249	Up
O75487	Glypican-4 OS=Homo sapiens OX=9606 GN=GPC4 PE=1 SV=4	53.804	3.03e-07	6121022	6435018	7015346	0.069373	0.062737	0.071019	Up
Q9Y625	Glypican-6 OS=Homo sapiens OX=9606 GN=GPC6 PE=1 SV=1	9.28013	8.12e-06	23183131	20431962	24673440	0.190471	0.152849	0.192477	Up
P22352	Glutathione peroxidase 3 OS=Homo sapiens OX=9606 GN=GPX3 PE=1 SV=2	3.33815	9.17e-05	8842294	9737145	11020195	0.633737	0.722352	0.659145	Up
Q15811	Intersectin-1 OS=Homo sapiens OX=9606 GN=ITSN1 PE=1 SV=3	8.40333	4.54e-05	11072182	11468452	12778252	0.351006	0.437395	0.305934	Up
Q9UJ83	2-hydroxyacyl-CoA lyase 1 OS=Homo sapiens OX=9606 GN=HACL1 PE=1 SV=2	2.33493	0.011856	3067093	3528516	2478600	0.87952	0.618731	0.934721	Up
Q9BZE4	GTP-binding protein 4 OS=Homo sapiens OX=9606 GN=GTPBP4 PE=1 SV=3	0.153307	0.013312	539265	2085170	2318268	1.55629	1.98215	1.70745	Down
P31942	Heterogeneous nuclear ribonucleoprotein H3 OS=Homo sapiens OX=9606 GN=HNRNPH3 PE=1 SV=2	0.130504	5.34e-07	6097459	5354700	5914032	1.79087	1.66389	1.62426	Down
Q9BUJ2	Heterogeneous nuclear ribonucleoprotein U-like protein 1 OS=Homo sapiens OX=9606 GN=HNRNPUL1 PE=1 SV=2	0.491798	0.000701	13853915	12420117	16831332	1.18318	1.41812	1.32726	Down
Q969P0	Immunoglobulin superfamily member 8 OS=Homo sapiens OX=9606 GN=IGSF8 PE=1 SV=1	18.1471	0.000233	1722859	1779063	1467090		0.144996	0.168006	Up
P20042	Eukaryotic translation initiation factor 2 subunit 2 OS=Homo sapiens OX=9606 GN=EIF2S2 PE=1 SV=2	0.495572	0.000294	39944626	35400260	46185163	1.26102	1.42664	1.23626	Down
O00425	Insulin-like growth factor 2 mRNA-binding protein 3 OS=Homo sapiens OX=9606 GN=IGF2BP3 PE=1 SV=2	0.474716	0.035801	11286227	8655628	5090822	1.4192	1.40283	1.25394	Down
P19367	Hexokinase-1 OS=Homo sapiens OX=9606 GN=HK1 PE=1 SV=3	4.4793	1.05e-07	551000000	487000000	578000000	0.587857	0.598435	0.568476	Up
P08253	72 kDa type IV collagenase OS=Homo sapiens OX=9606 GN=MMP2 PE=1 SV=2	1.7032	8.51e-05	8225419	7090579	8659607	0.337907	0.363648	0.370673	Up
P33527	Multidrug resistance-associated protein 1 OS=Homo sapiens OX=9606 GN=ABCC1 PE=1 SV=3	3.747	1.79e-05	36045818	29114078	39940101	0.484978	0.46689	0.503669	Up
Q99538	Legumain OS=Homo sapiens OX=9606 GN=LGMN PE=1 SV=1	0.29054	2.09e-05	2981111	2950310	2970235	1.24872	1.12637	1.12176	Down
Q9Y4W2	Ribosomal biogenesis protein LAS1L OS=Homo sapiens OX=9606 GN=LAS1L PE=1 SV=2	0.204878	0.011979	800540	191007	388921	1.73496	1.53548	1.26969	Down
Q969X1	Protein lifeguard 3 OS=Homo sapiens OX=9606 GN=TMBIM1 PE=1 SV=2	3.50027	0.001754	1217457	988767	1305772	0.481039		0.639045	Up
O95232	Luc7-like protein 3 OS=Homo sapiens OX=9606 GN=LUC7L3 PE=1 SV=2	0.42573	0.00568	1840126	1481747	1849967	1.04364	0.988499	1.59092	Down
P55268	Laminin subunit beta-2 OS=Homo sapiens OX=9606 GN=LAMB2 PE=1 SV=2	3.00617	1.34e-06	181000000	157000000	194000000	0.781656	0.749617	0.753646	Up
P01130	Low-density lipoprotein receptor OS=Homo sapiens OX=9606 GN=LDLR PE=1 SV=1	2.6495	7.61e-07	12420947	10863992	13051094	0.635175	0.658002	0.665538	Up
P00338	L-lactate dehydrogenase A chain OS=Homo sapiens OX=9606 GN=LDHA PE=1 SV=2	0.640028	0.000197	360000000	319000000	343000000	1.11072	1.04132	1.04027	Down
Q9Y4B5	Microtubule cross-linking factor 1 OS=Homo sapiens OX=9606 GN=MTCL1 PE=1 SV=5	0.3563	0.000259	280646	249800	242679	1.39411	1.19105	1.45428	Down
Q86WA8	Lon protease homolog 2, peroxisomal OS=Homo sapiens OX=9606 GN=LONP2 PE=1 SV=1	2.24064	0.000837	979499	731654	838965	0.916352	0.779123	0.963252	Up
P20700	Lamin-B1 OS=Homo sapiens OX=9606 GN=LMNB1 PE=1 SV=2	0.12253	4.92e-07	14073000	11762931	13137740	1.53984	1.63401	1.56349	Down
Q8WZA0	Protein LZIC OS=Homo sapiens OX=9606 GN=LZIC PE=1 SV=1	0.154786	0.001141	371661	594224	352463	1.62839	1.21648	1.59561	Down
Q9Y6K9	NF-kappa-B essential modulator OS=Homo sapiens OX=9606 GN=IKBKG PE=1 SV=2	0.553465	0.00058	887079	851892	926076	1.23665	1.02124	1.10756	Down
P31153	S-adenosylmethionine synthase isoform type-2 OS=Homo sapiens OX=9606 GN=MAT2A PE=1 SV=1	0.613454	0.009969	13853986	12840974	11534072	1.30363	1.36969	1.0832	Down
P14174	Macrophage migration inhibitory factor OS=Homo sapiens OX=9606 GN=MIF PE=1 SV=4	0.359541	0.000411	27368465	24809405	36413471	1.06866	1.26027	1.14523	Down
Q9BYG3	MKI67 FHA domain-interacting nucleolar phosphoprotein OS=Homo sapiens OX=9606 GN=NIFK PE=1 SV=1	0.139645	0.000108	460143	631098	648392	1.7955	1.79571	1.97404	Down
Q9BSD7	Cancer-related nucleoside-triphosphatase OS=Homo sapiens OX=9606 GN=NTPCR PE=1 SV=1	0.187575	0.001415	937149	499791	840669	1.77794	1.10586	1.20856	Down
Q9NZJ9	Diphosphoinositol polyphosphate phosphohydrolase 2 OS=Homo sapiens OX=9606 GN=NUDT4 PE=1 SV=2	0.453362	0.002298	4234076	2815027	4374014	1.06979	1.17381	0.960583	Down
Q9UKK9	ADP-sugar pyrophosphatase OS=Homo sapiens OX=9606 GN=NUDT5 PE=1 SV=1	0.453859	0.000767	4784961	4779647	6638505	1.05874	1.07119	1.02384	Down
Q9Y6X9	ATPase MORC2 OS=Homo sapiens OX=9606 GN=MORC2 PE=1 SV=2	0.219603	0.005822	122557	53206.8	60127	0.952164	1.36856	1.60339	Down
Q13724	Mannosyl-oligosaccharide glucosidase OS=Homo sapiens OX=9606 GN=MOGS PE=1 SV=5	1.66947	2.47e-05	77878990	73922975	81641465	0.815114	0.773459	0.805765	Up
P43246	DNA mismatch repair protein Msh2 OS=Homo sapiens OX=9606 GN=MSH2 PE=1 SV=1	0.048142	0.021466	278631	265033	15074.3	1.79685	1.72999	1.96076	Down
Q5SRE5	Nucleoporin NUP188 OS=Homo sapiens OX=9606 GN=NUP188 PE=1 SV=1	0.137412	0.01016	252875	788691	187603	1.29663	1.58607	1.60247	Down
P49593	Protein phosphatase 1F OS=Homo sapiens OX=9606 GN=PPM1F PE=1 SV=3	0.539141	0.00201	3964100	3144942	4467378	1.06234	1.1408	1.30984	Down
Q8TCD5	5'(3')-deoxyribonucleotidase, cytosolic type OS=Homo sapiens OX=9606 GN=NT5C PE=1 SV=2	0.310561	0.001724	502085	674570	706996	1.23008	1.51905	1.07797	Down
P06748	Nucleophosmin OS=Homo sapiens OX=9606 GN=NPM1 PE=1 SV=2	0.327618	3.17e-06	106000000	90057562	103000000	1.54096	1.57374	1.46017	Down
Q9Y530	ADP-ribose glycohydrolase OARD1 OS=Homo sapiens OX=9606 GN=OARD1 PE=1 SV=2	0.297441	0.007988	78093.6	161239	92182.5	1.40168	1.58584	1.52955	Down
Q96CV9	Optineurin OS=Homo sapiens OX=9606 GN=OPTN PE=1 SV=3	0.428593	0.000559	1937001	2141055	2052728	1.26315	1.24711	1.06947	Down
Q9BVL2	Nucleoporin p58/p45 OS=Homo sapiens OX=9606 GN=NUP58 PE=1 SV=1	0.062819	0.019683	165622		209733	1.39349	1.38759	1.32309	Down
Q86U42	Polyadenylate-binding protein 2 OS=Homo sapiens OX=9606 GN=PABPN1 PE=1 SV=3	0.418228	4.15e-05	4158892	3891388	3886145	1.41556	1.37993	1.35097	Down
Q16630	Cleavage and polyadenylation specificity factor subunit 6 OS=Homo sapiens OX=9606 GN=CPSF6 PE=1 SV=2	0.111837	0.00235	1654223	570832	1855510	1.5385	1.5334	1.5139	Down
Q9UP83	Conserved oligomeric Golgi complex subunit 5 OS=Homo sapiens OX=9606 GN=COG5 PE=1 SV=3	0.123931	0.000121	498388	300999	531703	1.35364	1.2374	1.39523	Down
P17813	Endoglin OS=Homo sapiens OX=9606 GN=ENG PE=1 SV=2	6.50723	9.15e-05	31149481	29471486	37351032	0.4	0.315655	0.460956	Up
Q9UBQ5	Eukaryotic translation initiation factor 3 subunit K OS=Homo sapiens OX=9606 GN=EIF3K PE=1 SV=1	0.534534	0.001254	6750210	5985071	5552081	1.24705	1.21947	1.30964	Down
Q6IA86	Elongator complex protein 2 OS=Homo sapiens OX=9606 GN=ELP2 PE=1 SV=2	0.463965	0.000115	2699228	2077541	2439428	1.3003	1.28696	1.23396	Down
P60228	Eukaryotic translation initiation factor 3 subunit E OS=Homo sapiens OX=9606 GN=EIF3E PE=1 SV=1	0.586	5.93e-05	18709159	17969651	20092957	1.32385	1.24553	1.22817	Down
Q9H9T3	Elongator complex protein 3 OS=Homo sapiens OX=9606 GN=ELP3 PE=1 SV=2	16.1603	3.19e-08	42363154	37692351	42665608	0.221143	0.226602	0.238494	Up
Q9Y262	Eukaryotic translation initiation factor 3 subunit L OS=Homo sapiens OX=9606 GN=EIF3L PE=1 SV=1	0.624738	0.004782	28392545	22701927	25596507	1.21701	1.41386	1.11075	Down
O14579	Coatomer subunit epsilon OS=Homo sapiens OX=9606 GN=COPE PE=1 SV=3	0.530989	0.000453	18998888	18527498	20059266	1.03709	1.1907	1.24068	Down
Q9NZV1	Cysteine-rich motor neuron 1 protein OS=Homo sapiens OX=9606 GN=CRIM1 PE=1 SV=1	1.81727	0.001151	3794978	3071795	3936755	0.731109	0.858659	0.696134	Up
Q96CG8	Collagen triple helix repeat-containing protein 1 OS=Homo sapiens OX=9606 GN=CTHRC1 PE=1 SV=1	1.61173	6.77e-05	17959717	16638739	19673703	0.912375	0.873122	0.843568	Up
Q52LJ0	Protein FAM98B OS=Homo sapiens OX=9606 GN=FAM98B PE=1 SV=2	0.541162	0.001781	3474747	2552295	3374176	1.1547	1.40549	1.32369	Down
Q13620	Cullin-4B OS=Homo sapiens OX=9606 GN=CUL4B PE=1 SV=4	0.404761	1.87e-06	15773724	14141231	17211805	1.13177	1.1103	1.08511	Down
P13611	Versican core protein OS=Homo sapiens OX=9606 GN=VCAN PE=1 SV=3	3.55257	8.5e-06	43684136	44370828	44819057	0.531269	0.547907	0.534827	Up
Q5M775	Cytospin-B OS=Homo sapiens OX=9606 GN=SPECC1 PE=1 SV=1	0.411172	0.00061	2936321	2620189	2769092	1.3281	1.18032	0.991501	Down
P08174	Complement decay-accelerating factor OS=Homo sapiens OX=9606 GN=CD55 PE=1 SV=4	6.35756	6.66e-05	15226641	11237953	11049105	0.307572	0.335983	0.333369	Up
O43237	Cytoplasmic dynein 1 light intermediate chain 2 OS=Homo sapiens OX=9606 GN=DYNC1LI2 PE=1 SV=1	0.592284	1.19e-05	12637916	10980526	13257353	1.10188	1.09737	1.05364	Down
Q8WUP2	Filamin-binding LIM protein 1 OS=Homo sapiens OX=9606 GN=FBLIM1 PE=1 SV=2	0.516368	0.001109	13740904	12695391	16695527	1.25214	1.50064	1.24353	Down
Q86TI2	Dipeptidyl peptidase 9 OS=Homo sapiens OX=9606 GN=DPP9 PE=1 SV=3	0.646815	0.006685	4304510	3251474	5015347	1.31085	1.28832	1.2451	Down
Q9NZB2	Constitutive coactivator of PPAR-gamma-like protein 1 OS=Homo sapiens OX=9606 GN=FAM120A PE=1 SV=2	1.84544	0.001682	72424100	68028523	63391645	0.940955	0.942208	0.813079	Up
Q13642	Four and a half LIM domains protein 1 OS=Homo sapiens OX=9606 GN=FHL1 PE=1 SV=4	0.48212	3.67e-06	14606874	13132601	16003174	1.17041	1.20276	1.17251	Down
P29992	Guanine nucleotide-binding protein subunit alpha-11 OS=Homo sapiens OX=9606 GN=GNA11 PE=1 SV=2	13.5925	1.84e-05	765000000	653000000	685000000	0.239717	0.2806	0.197763	Up
P49441	Inositol polyphosphate 1-phosphatase OS=Homo sapiens OX=9606 GN=INPP1 PE=1 SV=1	0.100607	0.000156		120670	123872	0.863592	1.08255	0.98437	Down
P08648	Integrin alpha-5 OS=Homo sapiens OX=9606 GN=ITGA5 PE=1 SV=2	4.94367	6.54e-07	241000000	224000000	236000000	0.555626	0.578962	0.570218	Up
Q16775	Hydroxyacylglutathione hydrolase, mitochondrial OS=Homo sapiens OX=9606 GN=HAGH PE=1 SV=2	0.401683	0.000229	1401560	1096216	1154299	1.02067	1.10842	1.01241	Down
P60983	Glia maturation factor beta OS=Homo sapiens OX=9606 GN=GMFB PE=1 SV=2	0.623106	0.002013	7942853	5851283	7187766	1.20067	1.08264	1.1749	Down
Q5JVS0	Intracellular hyaluronan-binding protein 4 OS=Homo sapiens OX=9606 GN=HABP4 PE=1 SV=1	0.227993	0.000617	132401	106126	137814	1.30681	1.29091	0.842054	Down
P04264	Keratin, type II cytoskeletal 1 OS=Homo sapiens OX=9606 GN=KRT1 PE=1 SV=6	2.67532	0.000393	125000000	105000000	113000000	0.723828	0.825324	0.621985	Up
P49915	GMP synthase [glutamine-hydrolyzing] OS=Homo sapiens OX=9606 GN=GMPS PE=1 SV=1	0.179439	5.61e-05	4438277	2998785	4198085	1.44268	1.68815	1.6003	Down
Q8TED1	Probable glutathione peroxidase 8 OS=Homo sapiens OX=9606 GN=GPX8 PE=1 SV=2	1.55671	0.001342	27058046	25367279	25292720	0.742834	0.800314	0.836519	Up
O60341	Lysine-specific histone demethylase 1A OS=Homo sapiens OX=9606 GN=KDM1A PE=1 SV=2	0.292594	0.000632	571056	657989	668241	1.29097	1.4443	1.83406	Down
O00139	Kinesin-like protein KIF2A OS=Homo sapiens OX=9606 GN=KIF2A PE=1 SV=3	0.368746	0.002202	1577796	1925039	2627200	1.40005	1.36088	1.21955	Down
O95714	E3 ubiquitin-protein ligase HERC2 OS=Homo sapiens OX=9606 GN=HERC2 PE=1 SV=2	4.13378	0.0361	258157	106711	310476	0.619875		0.667285	Up
Q5GLZ8	Probable E3 ubiquitin-protein ligase HERC4 OS=Homo sapiens OX=9606 GN=HERC4 PE=1 SV=1	0.475195	0.003576	5704578	4209938	3936075	1.25085	1.15386	1.31295	Down
P06865	Beta-hexosaminidase subunit alpha OS=Homo sapiens OX=9606 GN=HEXA PE=1 SV=2	1.77532	0.000975	34790524	34350852	36811691	0.574836	0.687958	0.688501	Up
Q7Z4V5	Hepatoma-derived growth factor-related protein 2 OS=Homo sapiens OX=9606 GN=HDGFL2 PE=1 SV=1	1.69005	0.02035	19245819	20370439	15066099	0.931079	0.920898	1.05495	Up
Q1KMD3	Heterogeneous nuclear ribonucleoprotein U-like protein 2 OS=Homo sapiens OX=9606 GN=HNRNPUL2 PE=1 SV=1	0.354911	5.7e-05	20384149	15295095	18115937	1.28561	1.26847	1.3333	Down
P35914	Hydroxymethylglutaryl-CoA lyase, mitochondrial OS=Homo sapiens OX=9606 GN=HMGCL PE=1 SV=2	2.05321	2.03e-05	7679602	6564221	7548207	0.776021	0.834438	0.769022	Up
Q8WWI1	LIM domain only protein 7 OS=Homo sapiens OX=9606 GN=LMO7 PE=1 SV=3	0.279314	0.00089	6256613	7567592	10680741	1.57256	1.65152	1.5729	Down
O15116	U6 snRNA-associated Sm-like protein LSm1 OS=Homo sapiens OX=9606 GN=LSM1 PE=1 SV=1	0.347999	0.010754	468335	368586	929529	1.23249	1.29207	1.46584	Down
Q6WCQ1	Myosin phosphatase Rho-interacting protein OS=Homo sapiens OX=9606 GN=MPRIP PE=1 SV=3	0.276218	0.00027	7702681	5854540	5511675	1.33834	1.32828	1.29326	Down
Q05209	Tyrosine-protein phosphatase non-receptor type 12 OS=Homo sapiens OX=9606 GN=PTPN12 PE=1 SV=3	0.085813	0.000176	547453	371400	319586	1.17036	1.48615	1.16867	Down
Q8NC51	Plasminogen activator inhibitor 1 RNA-binding protein OS=Homo sapiens OX=9606 GN=SERBP1 PE=1 SV=2	0.239949	1.74e-05	6377149	6735743	7306097	1.53575	1.5654	1.7221	Down
P53611	Geranylgeranyl transferase type-2 subunit beta OS=Homo sapiens OX=9606 GN=RABGGTB PE=1 SV=2	0.225811	0.000286	842400	567797	939091	1.43578	1.45682	1.73684	Down
Q96HS1	Serine/threonine-protein phosphatase PGAM5, mitochondrial OS=Homo sapiens OX=9606 GN=PGAM5 PE=1 SV=2	3.23484	7.69e-05	16870312	15799954	15478615	0.707705	0.817738	0.830376	Up
Q96JY6	PDZ and LIM domain protein 2 OS=Homo sapiens OX=9606 GN=PDLIM2 PE=1 SV=1	0.301843	0.006702	1626754	3031689	3253888	1.17228	1.41986	1.17073	Down
O00151	PDZ and LIM domain protein 1 OS=Homo sapiens OX=9606 GN=PDLIM1 PE=1 SV=4	0.570461	0.001326	9033590	9463034	10421706	1.06224	0.946268	0.885293	Down
Q15063	Periostin OS=Homo sapiens OX=9606 GN=POSTN PE=1 SV=2	2.23305	0.0011	9966313	9244639	10468527	0.34356	0.475045	0.377163	Up
Q13526	Peptidyl-prolyl cis-trans isomerase NIMA-interacting 1 OS=Homo sapiens OX=9606 GN=PIN1 PE=1 SV=1	0.160841	0.032108	640250	2343772	235889	1.59632	1.499	1.90975	Down
P51178	1-phosphatidylinositol 4,5-bisphosphate phosphodiesterase delta-1 OS=Homo sapiens OX=9606 GN=PLCD1 PE=1 SV=2	3.10672	0.007265	2133837	2155284	2530651	0.690927	0.789395	0.373774	Up
Q99943	1-acyl-sn-glycerol-3-phosphate acyltransferase alpha OS=Homo sapiens OX=9606 GN=AGPAT1 PE=1 SV=2	3.54663	1.41e-05	13289229	12213752	12529145	0.676751	0.608574	0.612543	Up
O14939	Phospholipase D2 OS=Homo sapiens OX=9606 GN=PLD2 PE=1 SV=2	3.89406	0.000744	312671	226359	413277	0.575117	0.68092	0.686746	Up
Q0VDF9	Heat shock 70 kDa protein 14 OS=Homo sapiens OX=9606 GN=HSPA14 PE=1 SV=1	0.483607	0.010171	630116	491021	588545	0.992892	1.60205	1.48503	Down
P22692	Insulin-like growth factor-binding protein 4 OS=Homo sapiens OX=9606 GN=IGFBP4 PE=1 SV=2	0.59247	0.033651	523788	827837	761935	0.649179	0.771405	0.678284	Down
O00339	Matrilin-2 OS=Homo sapiens OX=9606 GN=MATN2 PE=1 SV=4	6.19949	0.006776	2286548	2818467	2424373	0.543778	0.624425	0.19899	Up
P40925	Malate dehydrogenase, cytoplasmic OS=Homo sapiens OX=9606 GN=MDH1 PE=1 SV=4	0.566015	0.000225	33775392	29615571	39240482	1.09686	1.15298	1.11923	Down
Q07820	Induced myeloid leukemia cell differentiation protein Mcl-1 OS=Homo sapiens OX=9606 GN=MCL1 PE=1 SV=3	0.516064	0.020495	118101		160167	1.13836	0.874667	1.10841	Down
Q92819	Hyaluronan synthase 2 OS=Homo sapiens OX=9606 GN=HAS2 PE=1 SV=1	6.87655	4e-05	3626909	3322234	3711381	0.418191	0.392944	0.542013	Up
P43243	Matrin-3 OS=Homo sapiens OX=9606 GN=MATR3 PE=1 SV=2	0.097098	2.01e-05	7186235	5316967	5299591	1.58989	1.70387	1.64494	Down
Q4ZIN3	Membralin OS=Homo sapiens OX=9606 GN=TMEM259 PE=1 SV=1	2.43376	0.000418	472744	450854	619616	0.686272	0.785579	0.700784	Up
Q9NZL9	Methionine adenosyltransferase 2 subunit beta OS=Homo sapiens OX=9606 GN=MAT2B PE=1 SV=1	0.267786	0.000338	3462440	2783921	4729148	1.30194	1.3864	1.37268	Down
Q9H063	Repressor of RNA polymerase III transcription MAF1 homolog OS=Homo sapiens OX=9606 GN=MAF1 PE=1 SV=2	18.5021	1.3e-06	336000000	328000000	399000000	0.203323	0.189708	0.224788	Up
P25205	DNA replication licensing factor MCM3 OS=Homo sapiens OX=9606 GN=MCM3 PE=1 SV=3	0.353503	0.000467	2900039	1975304	2811286	2.0538	1.70296	1.90491	Down
P78344	Eukaryotic translation initiation factor 4 gamma 2 OS=Homo sapiens OX=9606 GN=EIF4G2 PE=1 SV=1	0.520031	0.000232	15096309	12391111	15183382	1.406	1.22915	1.22933	Down
P47813	Eukaryotic translation initiation factor 1A, X-chromosomal OS=Homo sapiens OX=9606 GN=EIF1AX PE=1 SV=2	0.350831	3.08e-05	3241591	3009166	3866881	1.28989	1.30595	1.40399	Down
P29966	Myristoylated alanine-rich C-kinase substrate OS=Homo sapiens OX=9606 GN=MARCKS PE=1 SV=4	2.92778	0.00036	86207771	68779256	82670398	0.879473	1.03892	0.760986	Up
P33993	DNA replication licensing factor MCM7 OS=Homo sapiens OX=9606 GN=MCM7 PE=1 SV=4	0.05808	5.98e-06	277821	288994	362270	2.87462	2.61275	2.33588	Down
A9UHW6	MIF4G domain-containing protein OS=Homo sapiens OX=9606 GN=MIF4GD PE=1 SV=1	13.6923	1.39e-05	7219631	7343318	8202817	0.240094	0.317611	0.236845	Up
Q96PC5	Melanoma inhibitory activity protein 2 OS=Homo sapiens OX=9606 GN=MIA2 PE=1 SV=4	1.56295	0.002486	14922918	14904957	17979315	0.877825	1.00919	1.021	Up
P10620	Microsomal glutathione S-transferase 1 OS=Homo sapiens OX=9606 GN=MGST1 PE=1 SV=1	1.58831	4.95e-05	22758003	20081818	24777287	0.891471	0.851121	0.855413	Up
O95248	Myotubularin-related protein 5 OS=Homo sapiens OX=9606 GN=SBF1 PE=1 SV=4	17.7383	7.2e-05	32020358	29587830	25403714	0.246376	0.334771	0.20526	Up
P52701	DNA mismatch repair protein Msh6 OS=Homo sapiens OX=9606 GN=MSH6 PE=1 SV=2	0.198633	4.5e-05	593385	509489	737015	1.64123	1.58141	1.86301	Down
P17050	Alpha-N-acetylgalactosaminidase OS=Homo sapiens OX=9606 GN=NAGA PE=1 SV=2	5.39292	2.05e-05	32985519	29724547	34423161	0.443887	0.50097	0.571387	Up
Q12965	Unconventional myosin-Ie OS=Homo sapiens OX=9606 GN=MYO1E PE=1 SV=2	4.67309	9.22e-06	31886476	27234594	28179663	0.555435	0.517013	0.565576	Up
P20591	Interferon-induced GTP-binding protein Mx1 OS=Homo sapiens OX=9606 GN=MX1 PE=1 SV=4	2.25317	1.44e-05	636000000	588000000	622000000	0.830912	0.776249	0.804954	Up
Q09161	Nuclear cap-binding protein subunit 1 OS=Homo sapiens OX=9606 GN=NCBP1 PE=1 SV=1	0.021646	7.4e-05	211816	97481.4	107027	1.62276	1.69121	1.68018	Down
Q969V3	Nicalin OS=Homo sapiens OX=9606 GN=NCLN PE=1 SV=2	1.5873	0.000408	55011964	48126117	60701548	0.849401	0.941793	0.935454	Up
Q8NI08	Nuclear receptor coactivator 7 OS=Homo sapiens OX=9606 GN=NCOA7 PE=1 SV=2	0.150465	0.029482	321045	88235.6	419496	0.792104	0.816614	2.45269	Down
P19404	NADH dehydrogenase [ubiquinone] flavoprotein 2, mitochondrial OS=Homo sapiens OX=9606 GN=NDUFV2 PE=1 SV=2	1.76026	0.003809	20493001	18323873	19942978	0.995298	0.948912	0.737701	Up
Q7L592	Protein arginine methyltransferase NDUFAF7, mitochondrial OS=Homo sapiens OX=9606 GN=NDUFAF7 PE=1 SV=1	0.43423	0.019542	125621	106500	233564	1.02389	1.23401	1.4669	Down
Q9UMS0	NFU1 iron-sulfur cluster scaffold homolog, mitochondrial OS=Homo sapiens OX=9606 GN=NFU1 PE=1 SV=2	5.19631	2.48e-05	22097888	23908425	27943119	0.531156	0.58961	0.598047	Up
Q8TDX7	Serine/threonine-protein kinase Nek7 OS=Homo sapiens OX=9606 GN=NEK7 PE=1 SV=1	0.641226	0.03736	5028440	5508232	8573851	1.21345	1.14711	1.33073	Down
P14543	Nidogen-1 OS=Homo sapiens OX=9606 GN=NID1 PE=1 SV=3	19.7037	1.77e-06	4089482	3387838	4350787	0.150027	0.177368	0.183041	Up
Q8NFW8	N-acylneuraminate cytidylyltransferase OS=Homo sapiens OX=9606 GN=CMAS PE=1 SV=2	6.97106	1.84e-07	97294629	91882482	101000000	0.459381	0.444448	0.474955	Up
Q86WB0	Nuclear-interacting partner of ALK OS=Homo sapiens OX=9606 GN=ZC3HC1 PE=1 SV=1	0.167663	5.41e-05	221096	242415	314218	1.61166	1.51085	1.70647	Down
O14494	Phospholipid phosphatase 1 OS=Homo sapiens OX=9606 GN=PLPP1 PE=1 SV=1	2.11703	0.000159	3096743	3227935	3709701	0.797967	0.739841	0.752854	Up
P14923	Junction plakoglobin OS=Homo sapiens OX=9606 GN=JUP PE=1 SV=3	3.23631	0.000327	14350767	11080418	15929955	0.42646	0.556311	0.459855	Up
P08473	Neprilysin OS=Homo sapiens OX=9606 GN=MME PE=1 SV=2	3.32877	1.2e-07	269000000	245000000	280000000	0.433591	0.426835	0.447486	Up
Q16512	Serine/threonine-protein kinase N1 OS=Homo sapiens OX=9606 GN=PKN1 PE=1 SV=2	12.3317	5.66e-06	78090968	74794960	75713176	0.310979	0.280968	0.245181	Up
Q9BZL4	Protein phosphatase 1 regulatory subunit 12C OS=Homo sapiens OX=9606 GN=PPP1R12C PE=1 SV=1	0.622251	0.017955	1074240	1400163	1490474	1.04653	0.881728	0.907214	Down
Q16513	Serine/threonine-protein kinase N2 OS=Homo sapiens OX=9606 GN=PKN2 PE=1 SV=1	5.77832	0.00026	14329770	11797218	16566402	0.34975	0.542437	0.49376	Up
Q96C90	Protein phosphatase 1 regulatory subunit 14B OS=Homo sapiens OX=9606 GN=PPP1R14B PE=1 SV=3	0.21252	0.003978	1052641	427941	1112876	1.57553	1.39577	1.41362	Down
P78356	Phosphatidylinositol 5-phosphate 4-kinase type-2 beta OS=Homo sapiens OX=9606 GN=PIP4K2B PE=1 SV=1	2.19388	0.000118	9227350	8836147	11382294	0.896455	0.921564	0.882199	Up
P42356	Phosphatidylinositol 4-kinase alpha OS=Homo sapiens OX=9606 GN=PI4KA PE=1 SV=4	8.43869	1.15e-06	52652058	52230932	56658544	0.389597	0.383743	0.427834	Up
Q9UBF8	Phosphatidylinositol 4-kinase beta OS=Homo sapiens OX=9606 GN=PI4KB PE=1 SV=1	0.434917	0.035581	217898	198305	535389	1.53207	1.21296	1.35356	Down
Q99755	Phosphatidylinositol 4-phosphate 5-kinase type-1 alpha OS=Homo sapiens OX=9606 GN=PIP5K1A PE=1 SV=1	2.85817	0.003368	4045330	3161365	4042109	0.566692	1.00154	0.682753	Up
Q15435	Protein phosphatase 1 regulatory subunit 7 OS=Homo sapiens OX=9606 GN=PPP1R7 PE=1 SV=1	1.52918	0.017823	19350221	18462972	28123862	0.987128	1.05554	0.984232	Up
Q96S52	GPI transamidase component PIG-S OS=Homo sapiens OX=9606 GN=PIGS PE=1 SV=3	1.72195	0.003062	17562166	13384330	17334126	1.0458	0.908301	0.82134	Up
Q969N2	GPI transamidase component PIG-T OS=Homo sapiens OX=9606 GN=PIGT PE=1 SV=1	2.64438	9.71e-06	11893730	10823459	13500787	0.799852	0.751639	0.795481	Up
Q9NWT1	p21-activated protein kinase-interacting protein 1 OS=Homo sapiens OX=9606 GN=PAK1IP1 PE=1 SV=2	0.256969	0.000183		376537	486308	1.4729	1.36284	1.52026	Down
Q9NWS0	PIH1 domain-containing protein 1 OS=Homo sapiens OX=9606 GN=PIH1D1 PE=1 SV=1	0.501992	0.001832	2541963	2128494	2857177	1.36842	1.03532	1.13167	Down
Q9BW91	ADP-ribose pyrophosphatase, mitochondrial OS=Homo sapiens OX=9606 GN=NUDT9 PE=1 SV=1	0.580109	0.002717	1311304	943860	1096194	1.10816	1.17741	1.02531	Down
P25789	Proteasome subunit alpha type-4 OS=Homo sapiens OX=9606 GN=PSMA4 PE=1 SV=1	0.630721	0.000744	30781390	29084382	33290924	1.01932	1.18886	1.05361	Down
Q15646	2'-5'-oligoadenylate synthase-like protein OS=Homo sapiens OX=9606 GN=OASL PE=1 SV=2	0.43805	0.003042	1925394	1214855	1421279	1.16463	1.43648	1.28927	Down
P00568	Adenylate kinase isoenzyme 1 OS=Homo sapiens OX=9606 GN=AK1 PE=1 SV=3	0.302497	1.15e-06	7944871	6683102	8269247	1.13075	1.14567	1.17295	Down
Q9NQE9	Adenosine 5'-monophosphoramidase HINT3 OS=Homo sapiens OX=9606 GN=HINT3 PE=1 SV=1	1.58707	0.023724	4802624	3257136	4231245	1.06057	0.74755	0.840004	Up
Q9NS86	LanC-like protein 2 OS=Homo sapiens OX=9606 GN=LANCL2 PE=1 SV=1	0.580148	0.00796	966447	617410	811958	1.14287	1.02186	1.22376	Down
P14866	Heterogeneous nuclear ribonucleoprotein L OS=Homo sapiens OX=9606 GN=HNRNPL PE=1 SV=2	0.238149	8.51e-05	19113104	15287781	14678996	1.58427	1.50198	1.589	Down
Q9P266	Junctional protein associated with coronary artery disease OS=Homo sapiens OX=9606 GN=JCAD PE=1 SV=3	2.69633	0.000393	20654488	15740649	23276161	0.735662	0.850452	0.716671	Up
P18084	Integrin beta-5 OS=Homo sapiens OX=9606 GN=ITGB5 PE=1 SV=1	5.29796	1.83e-05	140000000	134000000	165000000	0.427219	0.510007	0.425265	Up
Q96J84	Kin of IRRE-like protein 1 OS=Homo sapiens OX=9606 GN=KIRREL1 PE=1 SV=2	2.369	0.015492	4089622	3226356	7059860	0.692165	0.832784	0.705344	Up
O60333	Kinesin-like protein KIF1B OS=Homo sapiens OX=9606 GN=KIF1B PE=1 SV=5	0.624781	0.003233	1305544	1261457	1600261	1.28327	1.3532	1.11989	Down
Q6NSJ5	Volume-regulated anion channel subunit LRRC8E OS=Homo sapiens OX=9606 GN=LRRC8E PE=1 SV=2	1.66555	0.041557		321164	394597	0.663124	0.745924	0.983614	Up
P50851	Lipopolysaccharide-responsive and beige-like anchor protein OS=Homo sapiens OX=9606 GN=LRBA PE=1 SV=4	0.353774	0.019065	479248	404026	205040	1.10244	0.899124	0.948019	Down
Q9NXC5	GATOR complex protein MIOS OS=Homo sapiens OX=9606 GN=MIOS PE=1 SV=2	32.6888	5.75e-07	162000000	138000000	182000000	0.137226	0.146237	0.124276	Up
P50281	Matrix metalloproteinase-14 OS=Homo sapiens OX=9606 GN=MMP14 PE=1 SV=3	4.24407	1.89e-06	88665157	74766159	93323195	0.396531	0.364523	0.382894	Up
Q5VZE5	N-alpha-acetyltransferase 35, NatC auxiliary subunit OS=Homo sapiens OX=9606 GN=NAA35 PE=1 SV=1	0.246571	0.001379	270266	231361	164656	0.786609	0.897243	0.965785	Down
P14649	Myosin light chain 6B OS=Homo sapiens OX=9606 GN=MYL6B PE=1 SV=1	0.154046	0.000471	244653	200221	408278	1.13018	1.302	1.26651	Down
Q9GZT8	NIF3-like protein 1 OS=Homo sapiens OX=9606 GN=NIF3L1 PE=1 SV=2	0.495773	0.002587	1852722	2016487	1663633	1.21876	1.30737	1.41094	Down
Q9UNZ2	NSFL1 cofactor p47 OS=Homo sapiens OX=9606 GN=NSFL1C PE=1 SV=2	0.385162	0.000382	4438233	3158957	4800315	1.40495	1.42778	1.35452	Down
Q9P121	Neurotrimin OS=Homo sapiens OX=9606 GN=NTM PE=1 SV=1	8.95713	0.000154	11399918	12250597	16848543	0.302174	0.405568	0.271833	Up
Q8WUM0	Nuclear pore complex protein Nup133 OS=Homo sapiens OX=9606 GN=NUP133 PE=1 SV=2	0.224862	0.002669	1477401	2766583	2930048	1.61395	1.65394	1.64424	Down
Q8NFH3	Nucleoporin Nup43 OS=Homo sapiens OX=9606 GN=NUP43 PE=1 SV=1	0.383158	0.000167	37205134	38372021	34968246	1.23081	1.19225	1.26777	Down
P49023	Paxillin OS=Homo sapiens OX=9606 GN=PXN PE=1 SV=3	0.442542	0.012137	4614787	2866429	6483565	1.25077	1.33853	1.26855	Down
Q12923	Tyrosine-protein phosphatase non-receptor type 13 OS=Homo sapiens OX=9606 GN=PTPN13 PE=1 SV=2	3.72121	9.55e-06	3076788	2481639	3096395	0.559714	0.628545	0.582462	Up
P53801	Pituitary tumor-transforming gene 1 protein-interacting protein OS=Homo sapiens OX=9606 GN=PTTG1IP PE=1 SV=1	2.573	0.000648	2306798	2206020	2087968	0.825426	0.789528	0.638744	Up
Q15678	Tyrosine-protein phosphatase non-receptor type 14 OS=Homo sapiens OX=9606 GN=PTPN14 PE=1 SV=2	2.04001	0.00295	2875331	2467309	3327257	1.24008	0.890003	1.16131	Up
Q15397	Pumilio homolog 3 OS=Homo sapiens OX=9606 GN=PUM3 PE=1 SV=3	2.01091	5.65e-05	24041997	20833173	25358579	0.909371	1.0033	0.895427	Up
P18031	Tyrosine-protein phosphatase non-receptor type 1 OS=Homo sapiens OX=9606 GN=PTPN1 PE=1 SV=1	0.657919	0.010287	10208565	12074793	13846214	1.24404	1.15918	1.17639	Down
Q9H3S7	Tyrosine-protein phosphatase non-receptor type 23 OS=Homo sapiens OX=9606 GN=PTPN23 PE=1 SV=1	0.630813	0.006278	3803149	4567310	4292953	1.14864	1.15995	1.23327	Down
Q96EY7	Pentatricopeptide repeat domain-containing protein 3, mitochondrial OS=Homo sapiens OX=9606 GN=PTCD3 PE=1 SV=3	2.06295	0.004872	14002510	13059634	15780887	1.00564	1.06993	0.707307	Up
Q6VY07	Phosphofurin acidic cluster sorting protein 1 OS=Homo sapiens OX=9606 GN=PACS1 PE=1 SV=2	0.59713	0.003067	5873945	4398167	6276722	1.1215	1.31633	1.20365	Down
Q99497	Parkinson disease protein 7 OS=Homo sapiens OX=9606 GN=PARK7 PE=1 SV=2	0.391846	1.03e-06	23129913	21321794	25380422	1.22357	1.20408	1.1845	Down
Q86WC4	Osteopetrosis-associated transmembrane protein 1 OS=Homo sapiens OX=9606 GN=OSTM1 PE=1 SV=1	1.53989	0.014484		1178768	1439728	0.762435	0.705162	0.612887	Up
Q9BVG4	Protein PBDC1 OS=Homo sapiens OX=9606 GN=PBDC1 PE=1 SV=1	1.68625	0.000266	8369753	8421663	8716302	0.896867	0.966111	0.918619	Up
Q7Z4N8	Prolyl 4-hydroxylase subunit alpha-3 OS=Homo sapiens OX=9606 GN=P4HA3 PE=1 SV=1	3.7781	2.09e-05	12180785	12259359	12503493	0.430328	0.390403	0.449762	Up
P05121	Plasminogen activator inhibitor 1 OS=Homo sapiens OX=9606 GN=SERPINE1 PE=1 SV=1	1.66707	0.029275	56781214	40516456	62995226	0.896002	0.592561	0.832041	Up
Q8WX93	Palladin OS=Homo sapiens OX=9606 GN=PALLD PE=1 SV=3	0.645248	5.13e-05	127000000	113000000	134000000	0.964556	1.03193	0.970359	Down
Q53H96	Pyrroline-5-carboxylate reductase 3 OS=Homo sapiens OX=9606 GN=PYCR3 PE=1 SV=3	4.97013	0.00053	37512790	35293128	26009755	0.465391	0.52233	0.582985	Up
P54886	Delta-1-pyrroline-5-carboxylate synthase OS=Homo sapiens OX=9606 GN=ALDH18A1 PE=1 SV=2	1.80138	2.1e-05	245000000	209000000	241000000	0.892046	0.947483	0.897112	Up
Q9UHV9	Prefoldin subunit 2 OS=Homo sapiens OX=9606 GN=PFDN2 PE=1 SV=1	0.532069	0.019154	3653932	4962446	4115869	1.27757	1.33378	0.940495	Down
P21810	Biglycan OS=Homo sapiens OX=9606 GN=BGN PE=1 SV=2	0.323856	5.93e-06	26828692	25650735	27775467	1.44799	1.42499	1.31923	Down
P61758	Prefoldin subunit 3 OS=Homo sapiens OX=9606 GN=VBP1 PE=1 SV=4	0.394429	0.012935	5164962	7017448	3699371	1.37934	1.21398	1.25827	Down
Q92696	Geranylgeranyl transferase type-2 subunit alpha OS=Homo sapiens OX=9606 GN=RABGGTA PE=1 SV=2	0.474156	0.000139	5517508	4892213	5590382	1.03931	1.20925	1.21699	Down
P07738	Bisphosphoglycerate mutase OS=Homo sapiens OX=9606 GN=BPGM PE=1 SV=2	0.3658	0.00141	1786086	2485531	2159982	1.11785	1.13087	1.05795	Down
Q6XQN6	Nicotinate phosphoribosyltransferase OS=Homo sapiens OX=9606 GN=NAPRT PE=1 SV=2	0.454837	0.011387	2131666	3348699	2878013	1.26211	0.994973	1.29533	Down
Q04941	Proteolipid protein 2 OS=Homo sapiens OX=9606 GN=PLP2 PE=1 SV=1	3.24096	6.01e-07	26933280	23911474	28461742	0.687927	0.652336	0.692246	Up
Q969Z0	FAST kinase domain-containing protein 4 OS=Homo sapiens OX=9606 GN=TBRG4 PE=1 SV=1	19.5905	2.19e-06	74697536	68284743	76807114	0.235641	0.183614	0.215222	Up
P49773	Adenosine 5'-monophosphoramidase HINT1 OS=Homo sapiens OX=9606 GN=HINT1 PE=1 SV=2	0.211706	0.003776	8868621	3302271	5062070	1.48736	1.20782	1.45014	Down
Q5SSJ5	Heterochromatin protein 1-binding protein 3 OS=Homo sapiens OX=9606 GN=HP1BP3 PE=1 SV=1	0.587889	0.001158	19619824	15116949	19864824	1.25666	1.40159	1.21622	Down
O43301	Heat shock 70 kDa protein 12A OS=Homo sapiens OX=9606 GN=HSPA12A PE=1 SV=2	23.8429	4.36e-07	706000000	742000000	821000000	0.167872	0.170566	0.158431	Up
Q9H9A6	Leucine-rich repeat-containing protein 40 OS=Homo sapiens OX=9606 GN=LRRC40 PE=1 SV=1	0.634575	0.002729	41103868	41101920	41306861	0.990645	1.19159	1.12427	Down
Q8TEX9	Importin-4 OS=Homo sapiens OX=9606 GN=IPO4 PE=1 SV=2	0.57139	0.016918	3866348	4003166	5958721	1.5258	1.2175	1.60174	Down
Q9NVM9	Integrator complex subunit 13 OS=Homo sapiens OX=9606 GN=INTS13 PE=1 SV=2	2.91348	1.98e-05	16609042	13662944	18050246	0.687882	0.659695	0.636242	Up
P35908	Keratin, type II cytoskeletal 2 epidermal OS=Homo sapiens OX=9606 GN=KRT2 PE=1 SV=2	3.45397	4.61e-07	46928957	41159032	49909274	0.635572	0.668129	0.645219	Up
P51608	Methyl-CpG-binding protein 2 OS=Homo sapiens OX=9606 GN=MECP2 PE=1 SV=1	0.264106	0.000197	675704	493927	782540	1.13558	1.22137	1.05354	Down
Q96CX2	BTB/POZ domain-containing protein KCTD12 OS=Homo sapiens OX=9606 GN=KCTD12 PE=1 SV=1	1.82743	0.001475	2537472	2874875	2772874	0.6981	0.666084	0.626083	Up
Q8IVT5	Kinase suppressor of Ras 1 OS=Homo sapiens OX=9606 GN=KSR1 PE=1 SV=3	4.17803	0.000132	4281953	4000707	5520295	0.566928	0.603097	0.721324	Up
Q9UHB6	LIM domain and actin-binding protein 1 OS=Homo sapiens OX=9606 GN=LIMA1 PE=1 SV=1	0.635054	0.001103	43281217	45509774	47956721	1.35304	1.48918	1.37994	Down
Q9Y4Z0	U6 snRNA-associated Sm-like protein LSm4 OS=Homo sapiens OX=9606 GN=LSM4 PE=1 SV=1	0.16892	0.000389	907669	981843	1626214	1.33784	1.39441	1.49472	Down
P62312	U6 snRNA-associated Sm-like protein LSm6 OS=Homo sapiens OX=9606 GN=LSM6 PE=1 SV=1	0.571054	0.006814	3837827	4517430	4978808	1.38475	1.41791	1.13465	Down
O60711	Leupaxin OS=Homo sapiens OX=9606 GN=LPXN PE=1 SV=1	0.55005	0.01464	7689589	7605688	12913535	0.941873	1.02174	1.03353	Down
O95819	Mitogen-activated protein kinase kinase kinase kinase 4 OS=Homo sapiens OX=9606 GN=MAP4K4 PE=1 SV=2	2.62451	0.014082	28138806	13758914	31908539	0.83623	0.771069	0.846137	Up
O75251	NADH dehydrogenase [ubiquinone] iron-sulfur protein 7, mitochondrial OS=Homo sapiens OX=9606 GN=NDUFS7 PE=1 SV=3	15.522	3.21e-07	135000000	111000000	141000000	0.248208	0.243647	0.22648	Up
Q9Y5B8	Nucleoside diphosphate kinase 7 OS=Homo sapiens OX=9606 GN=NME7 PE=1 SV=1	2.66549	0.001044	3890095	3539218	3204397	0.640424	0.804768	0.613388	Up
O43772	Mitochondrial carnitine/acylcarnitine carrier protein OS=Homo sapiens OX=9606 GN=SLC25A20 PE=1 SV=1	14.0708	6.7e-05	992000000	850000000	974000000	0.275736	0.309104	0.18588	Up
P15531	Nucleoside diphosphate kinase A OS=Homo sapiens OX=9606 GN=NME1 PE=1 SV=1	0.634908	0.000163	228000000	199000000	223000000	1.11644	1.21781	1.216	Down
Q92597	Protein NDRG1 OS=Homo sapiens OX=9606 GN=NDRG1 PE=1 SV=1	0.587292	0.001031	3362324	3222990	3361200	0.755949	0.642553	0.757827	Down
P22392	Nucleoside diphosphate kinase B OS=Homo sapiens OX=9606 GN=NME2 PE=1 SV=1	0.591816	0.020566	13481749	13514786	16183190	1.34704	0.958088	1.46638	Down
P46821	Microtubule-associated protein 1B OS=Homo sapiens OX=9606 GN=MAP1B PE=1 SV=2	2.42986	2.18e-05	556000000	519000000	611000000	0.835299	0.895709	0.794362	Up
Q8WWC4	m-AAA protease-interacting protein 1, mitochondrial OS=Homo sapiens OX=9606 GN=MAIP1 PE=1 SV=1	0.271278	0.000105	464231	524563	605633	1.49135	1.34394	1.32602	Down
Q8NE86	Calcium uniporter protein, mitochondrial OS=Homo sapiens OX=9606 GN=MCU PE=1 SV=1	0.578709	0.009817	8431061	5272163	8019014	1.09645	0.97203	1.14982	Down
Q9Y6D9	Mitotic spindle assembly checkpoint protein MAD1 OS=Homo sapiens OX=9606 GN=MAD1L1 PE=1 SV=2	0.463155	0.000277	2969895	3176457	3222743	1.15395	1.25958	1.10973	Down
O95299	NADH dehydrogenase [ubiquinone] 1 alpha subcomplex subunit 10, mitochondrial OS=Homo sapiens OX=9606 GN=NDUFA10 PE=1 SV=1	2.71888	0.000108	43131979	41671979	39410302	0.704428	0.673801	0.634761	Up
Q9Y3T9	Nucleolar complex protein 2 homolog OS=Homo sapiens OX=9606 GN=NOC2L PE=1 SV=4	2.94752	0.000411	17656350	17343093	19999386	0.71952	0.947718	0.969994	Up
Q15691	Microtubule-associated protein RP/EB family member 1 OS=Homo sapiens OX=9606 GN=MAPRE1 PE=1 SV=3	0.417963	9.13e-06	14547334	12085169	14396073	1.36034	1.27058	1.34084	Down
Q9BVI4	Nucleolar complex protein 4 homolog OS=Homo sapiens OX=9606 GN=NOC4L PE=1 SV=1	0.103963	2.21e-06	74194.5	59060	64312.5	1.70879	1.60328	1.63277	Down
P45984	Mitogen-activated protein kinase 9 OS=Homo sapiens OX=9606 GN=MAPK9 PE=1 SV=2	0.647576	0.019235	750724	880828	700878	0.98964	0.865894	0.901902	Down
P36021	Monocarboxylate transporter 8 OS=Homo sapiens OX=9606 GN=SLC16A2 PE=1 SV=2	12.4469	7.73e-06	3104560	2906081	3500173	0.286712	0.334387	0.252013	Up
Q86U44	N6-adenosine-methyltransferase catalytic subunit OS=Homo sapiens OX=9606 GN=METTL3 PE=1 SV=2	3.13416	0.000317	5444436	3898728	5119833	0.620377	0.791735	0.655845	Up
P60660	Myosin light polypeptide 6 OS=Homo sapiens OX=9606 GN=MYL6 PE=1 SV=2	0.618582	0.000364	252000000	239000000	277000000	1.12924	1.08282	0.990542	Down
Q9Y4I1	Unconventional myosin-Va OS=Homo sapiens OX=9606 GN=MYO5A PE=1 SV=2	0.133975	0.000548	811926	822200	924661	1.13555	1.34438	2.16074	Down
Q9H4L5	Oxysterol-binding protein-related protein 3 OS=Homo sapiens OX=9606 GN=OSBPL3 PE=1 SV=1	0.473545	0.004841	1278034	1067129	878756	1.46389	1.41921	1.25573	Down
Q8WXF1	Paraspeckle component 1 OS=Homo sapiens OX=9606 GN=PSPC1 PE=1 SV=1	0.316703	0.000258	5455926	4785583	4285206	1.4255	1.27582	1.38363	Down
P28290	Protein ITPRID2 OS=Homo sapiens OX=9606 GN=ITPRID2 PE=1 SV=3	14.9196	5.04e-07	500000000	495000000	564000000	0.236451	0.265818	0.253692	Up
P05106	Integrin beta-3 OS=Homo sapiens OX=9606 GN=ITGB3 PE=1 SV=2	3.34797	0.001008	12944085	10011823	15495281	0.513094	0.627276	0.424147	Up
Q96EK5	KIF-binding protein OS=Homo sapiens OX=9606 GN=KIFBP PE=1 SV=1	6.18302	0.00033	77410375	62501738	53507562	0.612057	0.451951	0.448469	Up
P42166	Lamina-associated polypeptide 2, isoform alpha OS=Homo sapiens OX=9606 GN=TMPO PE=1 SV=2	0.136301	7.18e-06	2599048	2459017	2754640	1.55632	1.73594	1.94358	Down
P42167	Lamina-associated polypeptide 2, isoforms beta/gamma OS=Homo sapiens OX=9606 GN=TMPO PE=1 SV=2	0.275152	0.000544	2096259	1285435	1835004	1.44654	1.29484	1.62837	Down
Q14739	Delta(14)-sterol reductase LBR OS=Homo sapiens OX=9606 GN=LBR PE=1 SV=2	0.570924	0.000726	4478058	3703454	5206670	1.37712	1.44664	1.46101	Down
O15230	Laminin subunit alpha-5 OS=Homo sapiens OX=9606 GN=LAMA5 PE=1 SV=8	7.41841	0.002171	859629	1359519	1087655	0.754437	0.34185	0.416158	Up
Q969V5	Mitochondrial ubiquitin ligase activator of NFKB 1 OS=Homo sapiens OX=9606 GN=MUL1 PE=1 SV=1	0.410628	0.001432	196929		239992	1.12439	1.23003	1.27849	Down
Q9UIC8	Leucine carboxyl methyltransferase 1 OS=Homo sapiens OX=9606 GN=LCMT1 PE=1 SV=2	37.9071	4.51e-06	96460207	84643201	127000000	0.131732	0.108308	0.108184	Up
Q13505	Metaxin-1 OS=Homo sapiens OX=9606 GN=MTX1 PE=1 SV=3	3.61842	0.000294	82885698	53501634	84416927	0.728905	0.709429	0.738087	Up
Q15334	Lethal(2) giant larvae protein homolog 1 OS=Homo sapiens OX=9606 GN=LLGL1 PE=1 SV=3	1.72989	0.002999	6215646	5429875	5887272	0.832272	0.867094	0.666193	Up
P47224	Guanine nucleotide exchange factor MSS4 OS=Homo sapiens OX=9606 GN=RABIF PE=1 SV=2	0.456425	0.025923	206976	215841	396707	1.55268	1.30117	0.963343	Down
Q9BRK3	Matrix remodeling-associated protein 8 OS=Homo sapiens OX=9606 GN=MXRA8 PE=1 SV=1	2.28061	0.0018	25549219	21881209	29688907	0.858949	0.897561	0.648112	Up
P62310	U6 snRNA-associated Sm-like protein LSm3 OS=Homo sapiens OX=9606 GN=LSM3 PE=1 SV=2	0.416981	0.001427	2479822	1675797	2443515	1.16088	1.39261	1.45758	Down
Q96AG4	Leucine-rich repeat-containing protein 59 OS=Homo sapiens OX=9606 GN=LRRC59 PE=1 SV=1	0.407504	1.22e-05	40829976	36612681	45360126	1.14332	1.23618	1.22412	Down
Q92539	Phosphatidate phosphatase LPIN2 OS=Homo sapiens OX=9606 GN=LPIN2 PE=1 SV=1	0.510285	0.006003	78551.6		78893.1	0.909783	0.747274	0.947957	Down
P53985	Monocarboxylate transporter 1 OS=Homo sapiens OX=9606 GN=SLC16A1 PE=1 SV=3	4.68037	2.07e-06	17994913	18051514	20424793	0.515361	0.507663	0.489379	Up
Q8IXH7	Negative elongation factor C/D OS=Homo sapiens OX=9606 GN=NELFCD PE=1 SV=2	0.379397	0.006453	335244		415559	1.39896	1.12683	1.00701	Down
Q14112	Nidogen-2 OS=Homo sapiens OX=9606 GN=NID2 PE=1 SV=3	2.95462	1.89e-05	44136475	40004181	44988279	0.79495	0.725995	0.848534	Up
Q8WVJ2	NudC domain-containing protein 2 OS=Homo sapiens OX=9606 GN=NUDCD2 PE=1 SV=1	0.369522	0.049759	257732	326448	1040650	1.14239	1.17317	0.885253	Down
Q14980	Nuclear mitotic apparatus protein 1 OS=Homo sapiens OX=9606 GN=NUMA1 PE=1 SV=2	2.02185	1.69e-05	94390157	87238768	105000000	0.96718	0.910388	0.910411	Up
O14786	Neuropilin-1 OS=Homo sapiens OX=9606 GN=NRP1 PE=1 SV=3	7.95044	6.38e-06	36832840	35513214	46476487	0.371448	0.346272	0.388366	Up
O60462	Neuropilin-2 OS=Homo sapiens OX=9606 GN=NRP2 PE=1 SV=3	3.71807	2.71e-06	35095011	32868385	36209861	0.563512	0.582341	0.52472	Up
P50897	Palmitoyl-protein thioesterase 1 OS=Homo sapiens OX=9606 GN=PPT1 PE=1 SV=1	4.57824	0.000744	10405868	10947489	10563514	0.600781	0.414452	0.700688	Up
P53041	Serine/threonine-protein phosphatase 5 OS=Homo sapiens OX=9606 GN=PPP5C PE=1 SV=1	0.413308	0.003693	2517849	3159882	4187974	1.13076	1.31734	1.27754	Down
P48147	Prolyl endopeptidase OS=Homo sapiens OX=9606 GN=PREP PE=1 SV=2	0.607382	0.000652	9469429	7853325	8576501	1.02831	0.967847	1.08927	Down
O00743	Serine/threonine-protein phosphatase 6 catalytic subunit OS=Homo sapiens OX=9606 GN=PPP6C PE=1 SV=1	0.546586	0.004977	1863381	1672691	2576321	1.05432	1.24944	1.19937	Down
Q9HAB8	Phosphopantothenate--cysteine ligase OS=Homo sapiens OX=9606 GN=PPCS PE=1 SV=2	0.656306	0.004281	4704732	4833874	4806241	1.01344	0.996535	1.18152	Down
P28066	Proteasome subunit alpha type-5 OS=Homo sapiens OX=9606 GN=PSMA5 PE=1 SV=3	1.7818	1.85e-05	128000000	107000000	122000000	0.882574	0.885775	0.877219	Up
P49721	Proteasome subunit beta type-2 OS=Homo sapiens OX=9606 GN=PSMB2 PE=1 SV=1	0.659753	0.003674	20217599	17122415	20787615	1.27265	1.06229	1.03463	Down
Q6ZMI0	Protein phosphatase 1 regulatory subunit 21 OS=Homo sapiens OX=9606 GN=PPP1R21 PE=1 SV=1	0.250922	0.003136	3876105	4242637	2310661	1.37824	1.43085	1.39941	Down
Q9NZT2	Opioid growth factor receptor OS=Homo sapiens OX=9606 GN=OGFR PE=1 SV=3	0.552457	0.000322	1850520	1856935	1977965	1.10913	1.16343	1.26866	Down
Q01968	Inositol polyphosphate 5-phosphatase OCRL OS=Homo sapiens OX=9606 GN=OCRL PE=1 SV=3	5.16218	0.000361	61140849	51463344	43969192	0.464958	0.633182	0.499218	Up
Q06323	Proteasome activator complex subunit 1 OS=Homo sapiens OX=9606 GN=PSME1 PE=1 SV=1	0.49748	1.09e-05	38717894	35145266	39994096	1.21605	1.19503	1.11895	Down
Q92530	Proteasome inhibitor PI31 subunit OS=Homo sapiens OX=9606 GN=PSMF1 PE=1 SV=2	0.190638	5.25e-05	868849	801271	705311	1.52307	1.37735	1.46507	Down
P62834	Ras-related protein Rap-1A OS=Homo sapiens OX=9606 GN=RAP1A PE=1 SV=1	2.30382	0.001916	10034398	6571339	8052613	0.68641	0.678346	0.569061	Up
P98179	RNA-binding protein 3 OS=Homo sapiens OX=9606 GN=RBM3 PE=1 SV=1	0.103611	5.27e-06	1580565	1156080	1460646	1.70663	1.52739	1.69886	Down
Q9NZJ7	Mitochondrial carrier homolog 1 OS=Homo sapiens OX=9606 GN=MTCH1 PE=1 SV=1	5.61379	3.02e-05	99856488	117000000	117000000	0.460817	0.470619	0.508934	Up
O95747	Serine/threonine-protein kinase OSR1 OS=Homo sapiens OX=9606 GN=OXSR1 PE=1 SV=1	0.586248	0.034198	5686659	2994975	5640533	1.20326	1.14868	1.03174	Down
Q5JVF3	PCI domain-containing protein 2 OS=Homo sapiens OX=9606 GN=PCID2 PE=1 SV=2	0.370327	0.03399	291974	695517	886390	1.43444	1.24443	1.37286	Down
Q9UHG3	Prenylcysteine oxidase 1 OS=Homo sapiens OX=9606 GN=PCYOX1 PE=1 SV=3	1.72339	0.001983	49469475	40461700	51099146	0.753439	0.62013	0.773879	Up
Q8NBM8	Prenylcysteine oxidase-like OS=Homo sapiens OX=9606 GN=PCYOX1L PE=1 SV=2	1.85288	0.00166	10475164	7430011	10705918	0.894653	0.826233	0.897961	Up
Q9NZQ7	Programmed cell death 1 ligand 1 OS=Homo sapiens OX=9606 GN=CD274 PE=1 SV=1	6.50683	8.3e-05	1700456	1259809	1417863	0.471285	0.621493	0.470471	Up
P58546	Myotrophin OS=Homo sapiens OX=9606 GN=MTPN PE=1 SV=2	0.383953	0.000121	10008702	7693144	8774329	1.16428	1.03216	1.12716	Down
Q9NR12	PDZ and LIM domain protein 7 OS=Homo sapiens OX=9606 GN=PDLIM7 PE=1 SV=1	0.195585	2.88e-05	15058556	17181372	18918363	1.29583	1.29049	1.3866	Down
Q8NCN5	Pyruvate dehydrogenase phosphatase regulatory subunit, mitochondrial OS=Homo sapiens OX=9606 GN=PDPR PE=1 SV=2	1.82316	0.002464	13884054	14834865	18927574	0.790066	0.880244	0.791417	Up
Q9Y3A3	MOB-like protein phocein OS=Homo sapiens OX=9606 GN=MOB4 PE=1 SV=1	11.9026	2.93e-07	32634126	28863714	30463510	0.313804	0.297053	0.311815	Up
Q6P996	Pyridoxal-dependent decarboxylase domain-containing protein 1 OS=Homo sapiens OX=9606 GN=PDXDC1 PE=1 SV=2	0.447485	0.007463	10572796	12508566	19285580	1.41429	1.43043	1.30603	Down
O60524	Nuclear export mediator factor NEMF OS=Homo sapiens OX=9606 GN=NEMF PE=1 SV=4	0.304495	0.003625	412102	710571	708447	1.30302	1.31552	1.18747	Down
Q9UI09	NADH dehydrogenase [ubiquinone] 1 alpha subcomplex subunit 12 OS=Homo sapiens OX=9606 GN=NDUFA12 PE=1 SV=1	3.79659	0.000448	12098613	7398549	9361365	0.69317	0.590584	0.633301	Up
O60287	Nucleolar pre-ribosomal-associated protein 1 OS=Homo sapiens OX=9606 GN=URB1 PE=1 SV=4	0.100002	3.41e-05	21344.5	21912.9	17805.8	2.02769	1.74005	1.76128	Down
Q92508	Piezo-type mechanosensitive ion channel component 1 OS=Homo sapiens OX=9606 GN=PIEZO1 PE=1 SV=4	2.69436	7.23e-05	7532948	7347197	8223136	0.644163	0.617676	0.738023	Up
P61970	Nuclear transport factor 2 OS=Homo sapiens OX=9606 GN=NUTF2 PE=1 SV=1	0.362017	9.94e-05	9833294	10050822	10672082	1.2733	1.06333	1.12743	Down
Q92621	Nuclear pore complex protein Nup205 OS=Homo sapiens OX=9606 GN=NUP205 PE=1 SV=3	0.397499	0.002318	5121712	5353715	8412161	1.33802	1.32071	1.39079	Down
P62195	26S proteasome regulatory subunit 8 OS=Homo sapiens OX=9606 GN=PSMC5 PE=1 SV=1	2.88445	9.31e-06	192000000	156000000	198000000	0.719575	0.747909	0.769702	Up
Q8WWY3	U4/U6 small nuclear ribonucleoprotein Prp31 OS=Homo sapiens OX=9606 GN=PRPF31 PE=1 SV=2	3.78339	0.000163	26021461	28684720	30174364	0.694723	0.572875	0.739668	Up
Q13523	Serine/threonine-protein kinase PRP4 homolog OS=Homo sapiens OX=9606 GN=PRPF4B PE=1 SV=3	0.262899	0.009652	478669	808830	1417938	1.1443	1.22671	1.20745	Down
P20618	Proteasome subunit beta type-1 OS=Homo sapiens OX=9606 GN=PSMB1 PE=1 SV=2	0.624416	0.000136	14202004	12995908	14503340	1.18786	1.0956	1.07196	Down
Q7Z417	Nuclear fragile X mental retardation-interacting protein 2 OS=Homo sapiens OX=9606 GN=NUFIP2 PE=1 SV=1	0.39859	4.74e-07	2642765	2477214	2800796	1.27199	1.23482	1.24044	Down
Q9Y266	Nuclear migration protein nudC OS=Homo sapiens OX=9606 GN=NUDC PE=1 SV=1	0.597463	0.000579	24123603	23219332	25631807	1.2448	1.46552	1.32387	Down
P35813	Protein phosphatase 1A OS=Homo sapiens OX=9606 GN=PPM1A PE=1 SV=1	0.367507	0.003076	1255929	1911499	1778250	1.07281	1.25628	1.14212	Down
O75694	Nuclear pore complex protein Nup155 OS=Homo sapiens OX=9606 GN=NUP155 PE=1 SV=1	0.486642	3.6e-05	9470881	7896135	9859325	1.39448	1.31527	1.43121	Down
O60502	Protein O-GlcNAcase OS=Homo sapiens OX=9606 GN=OGA PE=1 SV=2	0.646703	0.027965	2128743	1277290	1705848	1.45553	1.19758	1.23954	Down
P25786	Proteasome subunit alpha type-1 OS=Homo sapiens OX=9606 GN=PSMA1 PE=1 SV=1	3.09897	3.19e-05	306000000	278000000	276000000	0.744301	0.752216	0.694824	Up
P61289	Proteasome activator complex subunit 3 OS=Homo sapiens OX=9606 GN=PSME3 PE=1 SV=1	0.318323	4.63e-05	3181035	3273624	3238023	1.65545	1.47288	1.62578	Down
Q9Y6I8	Peroxisomal membrane protein 4 OS=Homo sapiens OX=9606 GN=PXMP4 PE=1 SV=3	7.22435	2.91e-06	3861344	3842205	3742431	0.46951	0.478113	0.450785	Up
Q53FA7	Quinone oxidoreductase PIG3 OS=Homo sapiens OX=9606 GN=TP53I3 PE=1 SV=2	0.617303	4.45e-05	8184349	7067225	8476058	1.13204	1.19329	1.10972	Down
Q9H2M9	Rab3 GTPase-activating protein non-catalytic subunit OS=Homo sapiens OX=9606 GN=RAB3GAP2 PE=1 SV=1	1.65098	0.005654	39425802	28410734	31040370	0.932077	0.870652	0.988476	Up
P11169	Solute carrier family 2, facilitated glucose transporter member 3 OS=Homo sapiens OX=9606 GN=SLC2A3 PE=1 SV=1	2.70769	5.78e-05	4207591	4343478	4741473	0.564106	0.609892	0.643784	Up
Q9BSH5	Haloacid dehalogenase-like hydrolase domain-containing protein 3 OS=Homo sapiens OX=9606 GN=HDHD3 PE=1 SV=1	0.492458	0.002337	269209	185102	297604	1.27493	1.26966	1.1851	Down
Q9BUP3	Oxidoreductase HTATIP2 OS=Homo sapiens OX=9606 GN=HTATIP2 PE=1 SV=2	5.13674	9.45e-06	18166821	13971057	19325919	0.602188	0.591947	0.576819	Up
Q9NZL4	Hsp70-binding protein 1 OS=Homo sapiens OX=9606 GN=HSPBP1 PE=1 SV=2	0.62411	0.012254	6188113	6014201	4899504	1.41111	1.51027	1.59008	Down
P34932	Heat shock 70 kDa protein 4 OS=Homo sapiens OX=9606 GN=HSPA4 PE=1 SV=4	0.655511	0.000423	55315283	49231039	60373404	1.11606	1.24716	1.13808	Down
P17066	Heat shock 70 kDa protein 6 OS=Homo sapiens OX=9606 GN=HSPA6 PE=1 SV=2	41.5769	8.84e-05	1312174	892756	1386497	0.058747		0.054228	Up
P30511	HLA class I histocompatibility antigen, alpha chain F OS=Homo sapiens OX=9606 GN=HLA-F PE=1 SV=3	14.429	0.000626	33731095	21835723	37389646	0.39381	0.197116	0.17584	Up
P09429	High mobility group protein B1 OS=Homo sapiens OX=9606 GN=HMGB1 PE=1 SV=3	0.313394	0.000294	4929028	3686295	5665981	1.68611	1.77947	1.49347	Down
O15347	High mobility group protein B3 OS=Homo sapiens OX=9606 GN=HMGB3 PE=1 SV=4	1.51703	0.013188	2373019	2517190	2574724	1.15466	1.33737	0.992872	Up
Q6YP21	Kynurenine--oxoglutarate transaminase 3 OS=Homo sapiens OX=9606 GN=KYAT3 PE=1 SV=1	0.505506	0.020085	1365056	1122322	773142	1.17031	1.06056	1.07097	Down
P78368	Casein kinase I isoform gamma-2 OS=Homo sapiens OX=9606 GN=CSNK1G2 PE=1 SV=1	11.2237	0.000195	1661237	2151062	2633499	0.255178	0.296736	0.394315	Up
Q2KJY2	Kinesin-like protein KIF26B OS=Homo sapiens OX=9606 GN=KIF26B PE=1 SV=1	11.8544	1.69e-07	9609233	9054587	9826601	0.279215	0.262834	0.287136	Up
Q63ZY3	KN motif and ankyrin repeat domain-containing protein 2 OS=Homo sapiens OX=9606 GN=KANK2 PE=1 SV=1	7.55948	1.51e-06	39283188	35089113	45400854	0.436695	0.414514	0.399699	Up
Q9ULH0	Kinase D-interacting substrate of 220 kDa OS=Homo sapiens OX=9606 GN=KIDINS220 PE=1 SV=3	2.53393	0.001096	4531688	4711530	4586694	0.868867	0.738032	0.619012	Up
Q9BU23	Lipase maturation factor 2 OS=Homo sapiens OX=9606 GN=LMF2 PE=1 SV=2	1.60748	0.001505	25513150	25106310	29497683	0.748735	0.815057	0.894496	Up
Q3MHD2	Protein LSM12 homolog OS=Homo sapiens OX=9606 GN=LSM12 PE=1 SV=2	0.184103	3.35e-07	562982	510069	623383	1.64809	1.56459	1.58596	Down
Q13765	Nascent polypeptide-associated complex subunit alpha OS=Homo sapiens OX=9606 GN=NACA PE=1 SV=1	0.439324	8.84e-06	9413476	8735090	10263051	1.08427	1.1767	1.10742	Down
Q8N138	ORM1-like protein 3 OS=Homo sapiens OX=9606 GN=ORMDL3 PE=1 SV=1	1.65574	0.006343	5873095	4565854	4547208	0.960908	1.07061	0.920973	Up
Q99650	Oncostatin-M-specific receptor subunit beta OS=Homo sapiens OX=9606 GN=OSMR PE=1 SV=1	2.28359	0.001145	495713	374410	601449	0.540897	0.553135	0.58445	Up
Q8WW12	PEST proteolytic signal-containing nuclear protein OS=Homo sapiens OX=9606 GN=PCNP PE=1 SV=2	0.100382	0.00011	1190954	1290933	1426773	1.55469	1.60167	1.03979	Down
Q9UQ80	Proliferation-associated protein 2G4 OS=Homo sapiens OX=9606 GN=PA2G4 PE=1 SV=3	0.570219	0.001328	36645915	34390518	43611698	1.27751	1.48161	1.22938	Down
Q86YP4	Transcriptional repressor p66-alpha OS=Homo sapiens OX=9606 GN=GATAD2A PE=1 SV=1	7.19003	0.000106	9901732	6274827	10253327	0.534981	0.480364	0.444264	Up
Q86U86	Protein polybromo-1 OS=Homo sapiens OX=9606 GN=PBRM1 PE=1 SV=1	0.150395	0.003639	57755.7	63007.9	147738	1.49385	1.08688	1.90325	Down
O15173	Membrane-associated progesterone receptor component 2 OS=Homo sapiens OX=9606 GN=PGRMC2 PE=1 SV=1	1.59424	0.000931	47713682	42070090	51736755	0.761987	0.872551	0.894846	Up
Q9H6Z4	Ran-binding protein 3 OS=Homo sapiens OX=9606 GN=RANBP3 PE=1 SV=1	0.039687	0.000146	414686	288027	728953	1.40095	1.51909	1.48124	Down
Q96S59	Ran-binding protein 9 OS=Homo sapiens OX=9606 GN=RANBP9 PE=1 SV=1	0.276838	0.000981	225247	193319	281568	1.56868	1.98931	1.27447	Down
P43487	Ran-specific GTPase-activating protein OS=Homo sapiens OX=9606 GN=RANBP1 PE=1 SV=1	0.473092	2.35e-05	17444009	15421503	19587256	1.29543	1.31238	1.36278	Down
P09619	Platelet-derived growth factor receptor beta OS=Homo sapiens OX=9606 GN=PDGFRB PE=1 SV=1	3.27997	0.000467	67055670	50149315	55524293	0.524951	0.686609	0.689569	Up
Q15121	Astrocytic phosphoprotein PEA-15 OS=Homo sapiens OX=9606 GN=PEA15 PE=1 SV=2	0.421089	0.000359	15603716	12107198	12560332	1.17384	1.12813	1.2322	Down
Q01970	1-phosphatidylinositol 4,5-bisphosphate phosphodiesterase beta-3 OS=Homo sapiens OX=9606 GN=PLCB3 PE=1 SV=2	15.9473	7.42e-06	182000000	176000000	236000000	0.204483	0.229436	0.255562	Up
P48739	Phosphatidylinositol transfer protein beta isoform OS=Homo sapiens OX=9606 GN=PITPNB PE=1 SV=2	0.51298	0.00022	9298448	8323905	9302767	1.20628	1.31116	1.09854	Down
Q5EBL4	RILP-like protein 1 OS=Homo sapiens OX=9606 GN=RILPL1 PE=1 SV=1	0.500276	0.006818	1667237	1341767	1531945	1.29956	1.37495	0.91748	Down
P49768	Presenilin-1 OS=Homo sapiens OX=9606 GN=PSEN1 PE=1 SV=1	7.95807	8.08e-06	12400227	12734125	14130246	0.359835	0.374713	0.436259	Up
Q96QR8	Transcriptional activator protein Pur-beta OS=Homo sapiens OX=9606 GN=PURB PE=1 SV=3	0.395699	0.001533	4751257	3915797	6601801	1.06885	1.22426	1.18732	Down
Q9Y5S9	RNA-binding protein 8A OS=Homo sapiens OX=9606 GN=RBM8A PE=1 SV=1	3.32157	0.000105	70888475	63144898	91219079	0.73128	0.753654	0.691224	Up
O14807	Ras-related protein M-Ras OS=Homo sapiens OX=9606 GN=MRAS PE=1 SV=2	4.94158	7.31e-05	3088146	2678946	3749053	0.65573	0.533357	0.67493	Up
Q15771	Ras-related protein Rab-30 OS=Homo sapiens OX=9606 GN=RAB30 PE=1 SV=2	3.39577	0.000158	2028302	1923919	1855726	0.649094	0.740052	0.829851	Up
Q9NRY4	Rho GTPase-activating protein 35 OS=Homo sapiens OX=9606 GN=ARHGAP35 PE=1 SV=3	17.5235	1.56e-05	87448348	68849702	92234341	0.158694	0.218406	0.21718	Up
Q9Y646	Carboxypeptidase Q OS=Homo sapiens OX=9606 GN=CPQ PE=1 SV=1	0.624304	0.039595	1060734	652844	958703	0.631494	0.795338	0.924681	Down
P35520	Cystathionine beta-synthase OS=Homo sapiens OX=9606 GN=CBS PE=1 SV=2	2.87095	0.001831	7680386	10245006	8478106	0.872624	1.03346	0.810537	Up
P56937	3-keto-steroid reductase/17-beta-hydroxysteroid dehydrogenase 7 OS=Homo sapiens OX=9606 GN=HSD17B7 PE=1 SV=1	0.397574	0.014622	212057	164018	260667	0.828976	1.37149	1.58543	Down
[truncated: 536 more rows]
